# Supplementary material for: Molecular Characterization and Differential Expression of Olfactory Genes in the Antennae of the Black Cutworm Moth Agrotis ipsilon
Source: PLoS One. 2014 Aug 1;9(8):e103420. doi: 10.1371/journal.pone.0103420 (PMC4118888; doi:10.1371/journal.pone.0103420)
Supplement: Table S1 — The 500 most highly abundant unigenes in the A. ipsilon antennal transcriptome. (XLSX) [file pone.0103420.s001.xlsx]

## Sheet: Sheet1
Table S 1. The 500 most highly abundant unigenes in the A. ipsilon antennal transcriptome. The putative 89 olfactory genes are labeled red based on the BLASTx results.
			BLASTx annotation				BLASTn annotation
GeneID	Gene_length	Total Reads	Best Hit	Identity	E-value	Description	Best Hit	Identity	E-value	Description
A.ipsilon_Antennae_Unigene_1042	9236	9841	gi|112982683|ref|NP_001036912.1|	89.55	0	catalase [Bombyx mori]	gi|1150401|emb|X89491.1|	98.73	0	G.mellonella DNA for 18S ribosomal RNA
A.ipsilon_Antennae_Unigene_14673	8089	9747	gi|242012026|ref|XP_002426744.1|	81.94	3.42e-57	conserved hypothetical protein [Pediculus humanus corporis]	gi|281312976|gb|GU205787.1|	98.97	0	Ostrinia furnacalis 18S ribosomal RNA gene, partial sequence
A.ipsilon_Antennae_Unigene_1124	6058	8277	gi|111183127|gb|ABH07885.1|	74.8	0	cytochrome oxidase subunit I [Feltia jaculifera]	gi|111183129|gb|DQ792592.1|	96.55	1e-16	Feltia jaculifera voucher FSb464 cytochrome oxidase subunit I (COI) gene, partial cds; tRNA-Leu gene, complete sequence; and cytochrome oxidase subunit II (COII) gene, complete cds; mitochondrial
A.ipsilon_Antennae_Unigene_4431	15432	7167	gi|307174394|gb|EFN64915.1|	53.42	2.39e-58	Large structural protein [Camponotus floridanus]	-	-	-	-
A.ipsilon_Antennae_Unigene_19605	3638	4220	gi|295065620|ref|YP_003587419.1|	70.25	4.44e-132	cytochrome b [Parnassius bremeri]	gi|270486461|gb|GU188273.1|	87.25	5e-58	Helicoverpa armigera mitochondrion, complete genome
A.ipsilon_Antennae_Unigene_5486	2862	3179	gi|242012026|ref|XP_002426744.1|	81.94	1.14e-57	conserved hypothetical protein [Pediculus humanus corporis]	gi|297613771|gb|HM359008.1|	99.36	0	Antheraea pernyi internal transcribed spacer 1, 5.8S ribosomal RNA gene, internal transcribed spacer 2, and 28S ribosomal RNA gene, complete sequence
A.ipsilon_Antennae_Unigene_5578	4041	2897	gi|295065620|ref|YP_003587419.1|	64.38	3.36e-134	cytochrome b [Parnassius bremeri]	gi|328933177|gb|HQ622581.1|	94.87	2e-79	Buakea kaeuae isolate 0705-16 cytochrome b (Cytb) gene, partial cds; mitochondrial
A.ipsilon_Antennae_Unigene_7041	2263	2304	gi|260907805|gb|ACX53704.1|	62.2	2.46e-83	DUF233 protein [Heliothis virescens]	-	-	-	-
A.ipsilon_Antennae_Unigene_2697	2158	2280	gi|124295280|gb|ABN04114.1|	86.79	9.27e-109	cytochrome oxidase subunit III [Spodoptera exigua]	gi|270486461|gb|GU188273.1|	92.74	5e-63	Helicoverpa armigera mitochondrion, complete genome
A.ipsilon_Antennae_Unigene_32969	2649	2237	gi|114051706|ref|NP_001040425.1|	62.47	1.06e-165	antennal-enriched UDP-glycosyltransferase [Bombyx mori]	gi|198455270|ref|XM_001359886.2|	92.86	5e-05	Drosophila pseudoobscura pseudoobscura GA19749 (Dpse\GA19749), mRNA
A.ipsilon_Antennae_Unigene_14658	2153	2228	gi|112820889|gb|ABI24160.1|	100	2.4e-80	general odorant binding protein 1 [Agrotis ipsilon]	gi|266706209|gb|GU082319.1|	90.64	9e-151	Spodoptera exigua general binding protein 1 mRNA, complete cds
A.ipsilon_Antennae_Unigene_6810	2179	1953	gi|62530471|gb|AAX85459.1|	99.3	5.61e-77	pheromone binding protein 2 [Agrotis ipsilon]	gi|31747544|gb|AY301987.1|	85.2	3e-89	Agrotis segetum Grp2-pheromone binding protein mRNA, partial cds
A.ipsilon_Antennae_Unigene_10109	968	1892	gi|62530471|gb|AAX85459.1|	99.3	1.9e-77	pheromone binding protein 2 [Agrotis ipsilon]	gi|62530470|gb|AY973627.1|	100	2e-26	Agrotis ipsilon pheromone binding protein 2 gene, exons 1 through 3 and partial cds
A.ipsilon_Antennae_Unigene_5492	5280	1864	gi|291464087|gb|ADE05581.1|	61.55	0	cytochrome P450 6AE32 [Manduca sexta]	gi|157313407|gb|EU041763.1|	93.18	6e-06	Helicoverpa armigera HacD (hacD) mRNA, complete cds
A.ipsilon_Antennae_Unigene_2672	2317	1720	gi|260907805|gb|ACX53704.1|	62.2	2.54e-83	DUF233 protein [Heliothis virescens]	gi|187235558|gb|EU647241.1|	84.1	4e-39	Helicoverpa armigera pheromone binding protein 2 mRNA, complete cds
A.ipsilon_Antennae_Unigene_874	3090	1660	gi|260908052|gb|ACX53824.1|	69.58	1.74e-98	DUF233 protein [Heliothis virescens]	-	-	-	-
A.ipsilon_Antennae_Unigene_1079	1925	1633	gi|112820889|gb|ABI24160.1|	100	2.1e-80	general odorant binding protein 1 [Agrotis ipsilon]	gi|15983752|gb|AY049739.1|	89.93	5e-143	Helicoverpa armigera general odorant binding protein 1 (G1) mRNA, partial cds
A.ipsilon_Antennae_Unigene_4634	2162	1563	gi|113208387|dbj|BAF03556.1|	93.81	0	heat shock cognate protein 70 [Mamestra brassicae]	gi|219671576|gb|FJ432703.1|	94.12	2e-31	Helicoverpa armigera heat shock protein 70 mRNA, complete cds
A.ipsilon_Antennae_Unigene_8405	3717	1553	gi|81248546|gb|ABB69054.1|	75.44	0	cytochrome P450 [Helicoverpa armigera]	gi|21668431|emb|AJ418038.1|	94.12	4e-49	Dyscia innocentaria mitochondrion nd1 gene (partial), 16S rRNA gene (partial) and tRNA-Leu gene
A.ipsilon_Antennae_Unigene_33297	1862	1463	gi|1718095|sp|P55277.1|VATL_HELVI	99.35	5.51e-78	RecName: Full=V-type proton ATPase 16 kDa proteolipid subunit; Short=V-ATPase 16 kDa proteolipid subunit; AltName: Full=Vacuolar proton pump 16 kDa proteolipid subunit	gi|148298828|ref|NM_001098292.1|	87.87	0	Bombyx mori vacuolar H+ ATP synthase 16 kDa proteolipid subunit (VATPc), mRNA
A.ipsilon_Antennae_Unigene_5627	1016	1419	gi|260907805|gb|ACX53704.1|	62.04	5.53e-83	DUF233 protein [Heliothis virescens]	-	-	-	-
A.ipsilon_Antennae_Unigene_986	6719	1413	gi|189239114|ref|XP_001813413.1|	31.16	0	PREDICTED: similar to copia-type polyprotein, putative [Tribolium castaneum]	-	-	-	-
A.ipsilon_Antennae_Unigene_1354	2108	1412	gi|111183127|gb|ABH07885.1|	73.58	0	cytochrome oxidase subunit I [Feltia jaculifera]	gi|111183126|gb|DQ792591.1|	93.16	5e-38	Feltia jaculifera voucher FSb152 cytochrome oxidase subunit I (COI) gene, partial cds; tRNA-Leu gene, complete sequence; and cytochrome oxidase subunit II (COII) gene, complete cds; mitochondrial
A.ipsilon_Antennae_Unigene_19785	3433	1370	gi|270486466|gb|ACZ83041.1|	67.56	3.36e-74	ATP synthase F0 subunit 6 [Helicoverpa armigera]	gi|160878147|gb|EU286785.1|	90.35	6e-82	Manduca sexta mitochondrion, complete genome
A.ipsilon_Antennae_Unigene_33130	1922	1361	gi|305693941|gb|ADM66138.1|	92.86	4.54e-59	70 kDa heat shock protein [Spodoptera litura]	gi|239950214|gb|GQ220728.1|	94.66	2e-145	Spodoptera exigua heat shock cognate 70 mRNA, partial cds
A.ipsilon_Antennae_Unigene_6894	916	1348	gi|260907805|gb|ACX53704.1|	62.45	9.56e-84	DUF233 protein [Heliothis virescens]	-	-	-	-
A.ipsilon_Antennae_Unigene_5526	2713	1348	-	-	-	-	-	-	-	-
A.ipsilon_Antennae_Unigene_6034	3182	1344	gi|112820889|gb|ABI24160.1|	99.31	6.86e-82	general odorant binding protein 1 [Agrotis ipsilon]	gi|266706209|gb|GU082319.1|	90.64	1e-150	Spodoptera exigua general binding protein 1 mRNA, complete cds
A.ipsilon_Antennae_Unigene_2734	1960	1333	gi|151384885|gb|AAP20934.2|	88.63	2.57e-150	ADP/ATP translocase [Helicoverpa armigera]	gi|28207647|gb|AY186577.1|	91.03	2e-12	Manduca sexta ADP/ATP translocase mRNA, complete cds
A.ipsilon_Antennae_Unigene_5482	678	1276	gi|260908002|gb|ACX53800.1|	84.17	3.73e-56	chemosensory protein [Heliothis virescens]	-	-	-	-
A.ipsilon_Antennae_Unigene_7411	2027	1203	gi|38679391|gb|AAR26517.1|	90.65	0	antennal cytochrome P450 CYP4 [Mamestra brassicae]	gi|308316642|gb|GQ915319.2|	82.29	8e-74	Zygaena filipendulae cytochrome P450 CYP4G47 mRNA, complete cds
A.ipsilon_Antennae_Unigene_33497	5643	1198	gi|113865941|ref|NP_001038956.1|	31.27	5.42e-40	ecdysteroid 22-kinase [Bombyx mori]	-	-	-	-
A.ipsilon_Antennae_Unigene_31457	1669	1191	gi|183979284|dbj|BAG30769.1|	99.1	0	elongation factor 1 alpha [Papilio xuthus]	gi|61742463|gb|AY952616.1|	98.06	0	Protogygia milleri elongation factor-1 alpha (EF-1a) gene, partial cds
A.ipsilon_Antennae_Unigene_9393	2079	1143	gi|62530471|gb|AAX85459.1|	99.3	5.32e-77	pheromone binding protein 2 [Agrotis ipsilon]	gi|62530470|gb|AY973627.1|	98.53	2e-25	Agrotis ipsilon pheromone binding protein 2 gene, exons 1 through 3 and partial cds
A.ipsilon_Antennae_Unigene_33570	2575	1125	gi|260657054|gb|ACX47897.1|	72.73	1.14e-55	glutathione S-transferase [Amyelois transitella]	gi|18765998|gb|AF423921.1|	93.08	0	Galleria melonella isolate L3 28S ribosomal RNA gene, partial sequence
A.ipsilon_Antennae_Unigene_1679	4311	1123	gi|91078456|ref|XP_976128.1|	51.16	4e-104	PREDICTED: hypothetical protein [Tribolium castaneum]	-	-	-	-
A.ipsilon_Antennae_Unigene_5023	2397	1109	gi|114053115|ref|NP_001040122.1|	61.63	1.04e-180	EN protein binding/engrailed nuclear homeoprotein-regulated protein [Bombyx mori]	gi|114053114|ref|NM_001046657.1|	87.5	3e-06	Bombyx mori EN protein binding/engrailed nuclear homeoprotein-regulated protein (LOC692810), mRNA
A.ipsilon_Antennae_Unigene_5616	2457	1108	gi|260907994|gb|ACX53796.1|	68.56	1.44e-84	DUF233 protein [Heliothis virescens]	gi|291201247|emb|FP340422.1|	91.67	3e-06	26P10_HaBAC_fin, Helicoverpa armigera BAC, pupae DNA
A.ipsilon_Antennae_Unigene_8480	2034	1107	gi|38679391|gb|AAR26517.1|	91.01	0	antennal cytochrome P450 CYP4 [Mamestra brassicae]	gi|308316642|gb|GQ915319.2|	82.29	8e-74	Zygaena filipendulae cytochrome P450 CYP4G47 mRNA, complete cds
A.ipsilon_Antennae_Unigene_5659	1774	1106	gi|260908052|gb|ACX53824.1|	66.28	5.56e-64	DUF233 protein [Heliothis virescens]	-	-	-	-
A.ipsilon_Antennae_Unigene_6212	954	1102	gi|260907994|gb|ACX53796.1|	68.12	1.56e-84	DUF233 protein [Heliothis virescens]	-	-	-	-
A.ipsilon_Antennae_Unigene_5525	4435	1088	gi|66555624|ref|XP_396585.2|	69.25	0	PREDICTED: similar to CG4928-PB, isoform B [Apis mellifera]	gi|189235603|ref|XM_963218.2|	78.64	1e-21	PREDICTED: Tribolium castaneum similar to UNC93A protein (LOC656709), mRNA
A.ipsilon_Antennae_Unigene_5505	1873	1057	gi|114052088|ref|NP_001040451.1|	71.68	2.18e-82	vacuolar ATP synthase subunit E [Bombyx mori]	gi|114052087|ref|NM_001046986.1|	85.42	2e-92	Bombyx mori vacuolar ATP synthase subunit E (LOC732990), mRNA
A.ipsilon_Antennae_Unigene_6222	1896	1046	gi|62530471|gb|AAX85459.1|	99.3	4.74e-77	pheromone binding protein 2 [Agrotis ipsilon]	gi|31747544|gb|AY301987.1|	85.44	1e-91	Agrotis segetum Grp2-pheromone binding protein mRNA, partial cds
A.ipsilon_Antennae_Unigene_7693	795	1037	gi|1146410|gb|AAA85090.1|	88.72	1.72e-64	sericotropin [Galleria mellonella]	gi|18140756|gb|AF393501.1|AF393501	84.34	3e-06	Manduca sexta antennal binding protein 8 mRNA, complete cds
A.ipsilon_Antennae_Unigene_5466	1050	1011	gi|260908006|gb|ACX53802.1|	56.69	4.35e-70	hydroxybutyrate dehydrogenase [Heliothis virescens]	gi|198437958|ref|XM_002127160.1|	94.74	2e-05	PREDICTED: Ciona intestinalis similar to short-chain dehydrogenease/reductase 2 (LOC100182933), mRNA
A.ipsilon_Antennae_Unigene_6470	1459	985	gi|260908052|gb|ACX53824.1|	69.58	7.08e-99	DUF233 protein [Heliothis virescens]	gi|53148472|dbj|AB189032.1|	85.06	6e-06	Plutella xylostella mRNA for vacuolar ATP synthethase subunit E, complete cds
A.ipsilon_Antennae_Unigene_5565	1936	983	gi|260907994|gb|ACX53796.1|	68.56	1.08e-84	DUF233 protein [Heliothis virescens]	gi|157110838|ref|XM_001651219.1|	90.43	4e-17	Aedes aegypti hypothetical protein partial mRNA
A.ipsilon_Antennae_Unigene_5441	4279	972	gi|148298695|ref|NP_001091823.1|	90.86	0	poly A binding protein [Bombyx mori]	gi|300085895|gb|GU176616.1|	91.38	0	Antheraea pernyi clone Appu0292 actin mRNA, complete cds
A.ipsilon_Antennae_Unigene_33541	5123	957	gi|298204323|gb|ADI61810.1|	74.87	0	endonuclease-reverse transcriptase [Bombyx mori]	gi|291201259|emb|FP340434.1|	100	2e-05	80K05_HaBAC_fin, Helicoverpa armigera BAC, pupae DNA
A.ipsilon_Antennae_Unigene_33313	1677	938	gi|114051966|ref|NP_001040198.1|	57.8	2.2e-155	mitochondrial aldehyde dehydrogenase [Bombyx mori]	-	-	-	-
A.ipsilon_Antennae_Unigene_7121	2162	906	gi|62530471|gb|AAX85459.1|	98.59	1.62e-76	pheromone binding protein 2 [Agrotis ipsilon]	gi|62530470|gb|AY973627.1|	97.81	7e-87	Agrotis ipsilon pheromone binding protein 2 gene, exons 1 through 3 and partial cds
A.ipsilon_Antennae_Unigene_5609	2168	895	gi|38679391|gb|AAR26517.1|	91.01	0	antennal cytochrome P450 CYP4 [Mamestra brassicae]	gi|308316642|gb|GQ915319.2|	82.7	1e-78	Zygaena filipendulae cytochrome P450 CYP4G47 mRNA, complete cds
A.ipsilon_Antennae_Unigene_5952	1182	895	gi|31747535|gb|AAP57467.1|	98.77	9.36e-88	Grp1-pheromone binding protein [Agrotis ipsilon]	gi|10129672|emb|AJ278992.1|	88.31	2e-85	Helicoverpa armigera mRNA for pheromone binding protein (pbp-Harm gene)
A.ipsilon_Antennae_Unigene_5626	5892	883	gi|157123394|ref|XP_001660151.1|	65.38	0	epithelial membrane protein [Aedes aegypti]	gi|195149484|ref|XM_002015652.1|	84.04	2e-27	Drosophila persimilis GL10887 (Dper\GL10887), mRNA
A.ipsilon_Antennae_Unigene_5568	1177	875	gi|260907988|gb|ACX53793.1|	55.21	2.01e-82	DUF233 protein [Heliothis virescens]	-	-	-	-
A.ipsilon_Antennae_Unigene_1560	6452	869	gi|18029449|gb|AAL56548.1|AF387862_2	36.56	1.17e-163	pol polyprotein [Anopheles gambiae]	gi|15787452|gb|AY048086.1|	94.64	1e-10	Parnassius smintheus clone Ps92 microsatellite sequence
A.ipsilon_Antennae_Unigene_5619	3264	860	gi|111183127|gb|ABH07885.1|	70.82	5.79e-162	cytochrome oxidase subunit I [Feltia jaculifera]	gi|111183126|gb|DQ792591.1|	96.67	3e-31	Feltia jaculifera voucher FSb152 cytochrome oxidase subunit I (COI) gene, partial cds; tRNA-Leu gene, complete sequence; and cytochrome oxidase subunit II (COII) gene, complete cds; mitochondrial
A.ipsilon_Antennae_Unigene_5510	2598	848	gi|146183114|ref|XP_001025721.2|	30	1.73e-11	hypothetical protein TTHERM_00929580 [Tetrahymena thermophila]	gi|148298788|ref|NM_001098331.1|	89.23	3e-09	Bombyx mori hypothetical protein LOC778506 (LOC778506), mRNA
A.ipsilon_Antennae_Unigene_23977	1024	839	gi|260907805|gb|ACX53704.1|	69.59	2.79e-74	DUF233 protein [Heliothis virescens]	-	-	-	-
A.ipsilon_Antennae_Unigene_1458	2562	839	gi|270486470|gb|ACZ83045.1|	60.21	2.77e-104	NADH dehydrogenase subunit 4 [Helicoverpa armigera]	gi|290758069|gb|GU592049.1|	87.99	0	Hyphantria cunea mitochondrion, complete genome
A.ipsilon_Antennae_Unigene_5531	955	836	gi|290560816|ref|NP_001166748.1|	64.41	8.7e-17	cuticular protein hypothetical 30 [Bombyx mori]	gi|290560815|ref|NM_001173277.1|	93.55	5e-15	Bombyx mori cuticular protein hypothetical 30 (CPH30), mRNA
A.ipsilon_Antennae_Unigene_5667	1096	835	gi|31747535|gb|AAP57467.1|	99.38	1.7e-88	Grp1-pheromone binding protein [Agrotis ipsilon]	gi|328879855|gb|HQ436362.1|	86.03	1e-83	Helicoverpa armigera PBP1 mRNA, complete cds
A.ipsilon_Antennae_Unigene_5574	1737	830	gi|270486469|gb|ACZ83044.1|	62.76	4.87e-140	NADH dehydrogenase subunit 5 [Helicoverpa armigera]	gi|40252938|dbj|AB095641.1|	95	2e-101	Parnassius inopinatus mitochondrial ND5 gene for NADH dehydrogenase subunit 5, partial cds
A.ipsilon_Antennae_Unigene_2733	2394	811	gi|112982938|ref|NP_001037099.1|	45.45	1.13e-102	chorion b-ZIP transcription factor [Bombyx mori]	gi|112982937|ref|NM_001043634.1|	88.37	1e-14	Bombyx mori chorion b-ZIP transcription factor (Cbz), mRNA
A.ipsilon_Antennae_Unigene_33335	2793	809	-	-	-	-	-	-	-	-
A.ipsilon_Antennae_Unigene_33739	1617	804	gi|91092996|ref|XP_968315.1|	84	3.56e-46	PREDICTED: similar to Cysteine-rich PDZ-binding protein (Cysteine-rich interactor of PDZ three) (Cysteine-rich interactor of PDZ3) [Tribolium castaneum]	gi|27557919|emb|BX008699.1|	93.18	2e-06	Single read from an extremity of a full-length cDNA clone made from Anopheles gambiae total adult females. 3-PRIME end of clone FK0AAA14BA04 of strain 6-9 of Anopheles gambiae (African malaria mosquito)
A.ipsilon_Antennae_Unigene_33213	1650	804	gi|114677917|ref|XP_512771.2|	80.69	3.87e-80	PREDICTED: similar to calmodulin [Pan troglodytes]	gi|119371772|emb|AJ871195.2|	98.5	2e-49	Spodoptera frugiperda mRNA for adipokinetic hormone precursor (akh gene)
A.ipsilon_Antennae_Unigene_5608	812	803	gi|62530471|gb|AAX85459.1|	99.3	1.42e-77	pheromone binding protein 2 [Agrotis ipsilon]	gi|62530470|gb|AY973627.1|	98.46	4e-24	Agrotis ipsilon pheromone binding protein 2 gene, exons 1 through 3 and partial cds
A.ipsilon_Antennae_Unigene_8057	2284	798	gi|112820889|gb|ABI24160.1|	99.31	4.7e-82	general odorant binding protein 1 [Agrotis ipsilon]	gi|266706209|gb|GU082319.1|	90.64	1e-150	Spodoptera exigua general binding protein 1 mRNA, complete cds
A.ipsilon_Antennae_Unigene_5727	2072	786	gi|307185262|gb|EFN71375.1|	58.44	6.21e-33	hypothetical protein EAG_03557 [Camponotus floridanus]	gi|18765997|gb|AF423920.1|	97.16	3e-73	Papilio troilus isolate L2 28S ribosomal RNA gene, partial sequence
A.ipsilon_Antennae_Unigene_5507	1619	785	gi|91082273|ref|XP_973593.1|	43.54	3.43e-65	PREDICTED: similar to conserved hypothetical protein [Tribolium castaneum]	gi|157128831|ref|XM_001655165.1|	90.48	1e-10	Aedes aegypti hypothetical protein partial mRNA
A.ipsilon_Antennae_Unigene_33531	9597	782	gi|189242090|ref|XP_001807843.1|	45.2	0	PREDICTED: similar to putative gag-pol protein [Tribolium castaneum]	-	-	-	-
A.ipsilon_Antennae_Unigene_6677	1778	779	gi|242009491|ref|XP_002425519.1|	70.1	1.21e-26	conserved hypothetical protein [Pediculus humanus corporis]	gi|281312976|gb|GU205787.1|	96.84	2e-86	Ostrinia furnacalis 18S ribosomal RNA gene, partial sequence
A.ipsilon_Antennae_Unigene_33436	1765	773	-	-	-	-	gi|146198211|dbj|AB265429.1|	95.02	2e-83	Trichodezia kindermanni gene for 16S rRNA, partial sequence
A.ipsilon_Antennae_Unigene_5508	983	759	gi|260907805|gb|ACX53704.1|	62.45	1.07e-83	DUF233 protein [Heliothis virescens]	-	-	-	-
A.ipsilon_Antennae_Unigene_9405	1714	756	gi|237636932|gb|ACR07788.1|	100	6.8e-136	14-3-3 zeta [Heliothis virescens]	gi|114050900|ref|NM_001046699.1|	90.21	0	Bombyx mori 14-3-3 protein zeta (14-3-3zeta), mRNA
A.ipsilon_Antennae_Unigene_9376	4118	756	gi|156553614|ref|XP_001599996.1|	70.47	1.1e-127	PREDICTED: similar to CG31522-PA [Nasonia vitripennis]	gi|11095921|gb|AF286273.1|	97.82	2e-159	Hemileuca sp. MFW-2000 18S ribosomal RNA gene, complete sequence
A.ipsilon_Antennae_Unigene_33330	2145	749	gi|114051706|ref|NP_001040425.1|	62.04	8.29e-166	antennal-enriched UDP-glycosyltransferase [Bombyx mori]	gi|324035677|gb|HQ833816.1|	81.15	4e-05	Bombyx mori UDP-glucosyltransferase (UGT013830) mRNA, complete cds
A.ipsilon_Antennae_Unigene_5856	923	743	gi|62530471|gb|AAX85459.1|	99.3	1.77e-77	pheromone binding protein 2 [Agrotis ipsilon]	gi|62530470|gb|AY973627.1|	97.81	3e-87	Agrotis ipsilon pheromone binding protein 2 gene, exons 1 through 3 and partial cds
A.ipsilon_Antennae_Unigene_5541	2930	737	gi|239997750|gb|ACS37245.1|	66.77	3.27e-131	fatty acyl CoA elongase [Aedes albopictus]	gi|289526380|gb|BT120358.1|	79.26	3e-31	Drosophila melanogaster GH27647 full insert cDNA
A.ipsilon_Antennae_Unigene_5660	1158	721	gi|260657054|gb|ACX47897.1|	73.64	4.96e-102	glutathione S-transferase [Amyelois transitella]	gi|3201478|emb|AJ006502.1|	83.72	2e-05	Bombyx mori mRNA for glutathione S-transferase
A.ipsilon_Antennae_Unigene_5584	3272	718	gi|66555624|ref|XP_396585.2|	77.22	6.63e-80	PREDICTED: similar to CG4928-PB, isoform B [Apis mellifera]	gi|50402391|gb|AY665386.1|	84.67	1e-21	Drosophila teissieri CG4928 mRNA, partial cds
A.ipsilon_Antennae_Unigene_14553	3192	713	gi|163838692|ref|NP_001106229.1|	73.55	9.15e-135	Mod(mdg4)-heS00531 [Bombyx mori]	gi|163838691|ref|NM_001112758.1|	87.84	0	Bombyx mori Mod(mdg4)-heS00531 (Mod(mdg4)), mRNA
A.ipsilon_Antennae_Unigene_5535	2136	696	gi|307213350|gb|EFN88802.1|	32.35	7.55e-10	Probable Ras GTPase-activating protein [Harpegnathos saltator]	-	-	-	-
A.ipsilon_Antennae_Unigene_33658	5888	684	gi|258617566|gb|ACV83780.1|	88.84	1.61e-111	DEAD box ATP-dependent RNA helicase-like protein [Heliconius melpomene]	gi|298401460|gb|GQ987363.1|	85.35	1e-25	Heliconius cydno cordula C9 copy 1 dead box polypeptide 5 (DDX5) gene, partial cds
A.ipsilon_Antennae_Unigene_6503	932	682	gi|31747535|gb|AAP57467.1|	99.38	2.93e-88	Grp1-pheromone binding protein [Agrotis ipsilon]	gi|10129672|emb|AJ278992.1|	87.99	4e-83	Helicoverpa armigera mRNA for pheromone binding protein (pbp-Harm gene)
A.ipsilon_Antennae_Unigene_5643	1228	676	gi|238800254|gb|ACR56003.1|	30.88	7.76e-08	Ly-6/neurotoxin superfamily member 1 [Nilaparvata lugens]	-	-	-	-
A.ipsilon_Antennae_Unigene_33278	2195	672	gi|307168544|gb|EFN61602.1|	46.83	1.57e-18	Protein charybde [Camponotus floridanus]	-	-	-	-
A.ipsilon_Antennae_Unigene_9979	1337	665	gi|113865941|ref|NP_001038956.1|	29.73	2.28e-40	ecdysteroid 22-kinase [Bombyx mori]	-	-	-	-
A.ipsilon_Antennae_Unigene_4710	1892	658	gi|112820889|gb|ABI24160.1|	100	2.05e-80	general odorant binding protein 1 [Agrotis ipsilon]	gi|15983752|gb|AY049739.1|	89.7	1e-140	Helicoverpa armigera general odorant binding protein 1 (G1) mRNA, partial cds
A.ipsilon_Antennae_Unigene_29302	1718	657	gi|164683438|gb|ABY66383.1|	92.42	0	eukaryotic initiation factor 4A [Plutella xylostella]	gi|156553128|ref|XM_001599789.1|	76.49	1e-29	PREDICTED: Nasonia vitripennis similar to eukaryotic translation initiation factor 4A (LOC100117089), mRNA
A.ipsilon_Antennae_Unigene_7570	2457	656	gi|308316638|gb|ACZ97412.2|	67.41	0	cytochrome P450 CYP304F2 [Zygaena filipendulae]	-	-	-	-
A.ipsilon_Antennae_Unigene_13433	2638	656	gi|118794689|ref|XP_321671.3|	37.5	1.49e-34	AGAP001454-PA [Anopheles gambiae str. PEST]	-	-	-	-
A.ipsilon_Antennae_Unigene_5445	1517	651	gi|156763634|gb|ABU94676.1|	97.27	0	alpha-tubulin [Xestia c-nigrum]	gi|237636933|gb|FJ550360.1|	100	4e-10	Heliothis virescens alpha tubulin mRNA, complete cds
A.ipsilon_Antennae_Unigene_5516	1525	648	gi|6560653|gb|AAF16704.1|AF117582_1	85.98	1.11e-102	calcyphosine-like protein [Manduca sexta]	gi|160333135|ref|NM_001110324.1|	83.21	3e-14	Bombyx mori calcyphosphine (LOC732931), transcript variant 1, mRNA
A.ipsilon_Antennae_Unigene_33366	3033	648	gi|281398678|gb|ADA68175.1|	63.35	0	cytochrome p450 321B1 [Spodoptera litura]	gi|10443922|gb|AF265298.1|AF265298	91.49	1e-05	Tribolium castaneum putative cytochrome P450 monooxigenase (CYP4H10) gene, partial cds
A.ipsilon_Antennae_Unigene_5699	4887	642	gi|112983338|ref|NP_001037622.1|	62.06	0	timeless [Bombyx mori]	gi|7677031|gb|AF132032.1|AF132032	85.92	2e-05	Antheraea pernyi timeless (TIM) mRNA, complete cds
A.ipsilon_Antennae_Unigene_5476	2236	641	gi|91079628|ref|XP_967731.1|	68.96	2.91e-153	PREDICTED: similar to AGAP002355-PA [Tribolium castaneum]	gi|147900401|ref|NM_001092398.1|	92.16	4e-08	Xenopus laevis glutamate-ammonia ligase (glul-a), mRNA
A.ipsilon_Antennae_Unigene_31458	4055	640	gi|112982938|ref|NP_001037099.1|	44.68	3.39e-89	chorion b-ZIP transcription factor [Bombyx mori]	gi|112982937|ref|NM_001043634.1|	89.61	2e-11	Bombyx mori chorion b-ZIP transcription factor (Cbz), mRNA
A.ipsilon_Antennae_Unigene_5610	1837	636	gi|187606694|emb|CAP19028.1|	79.42	0	sensory neuron membrane protein-2 [Heliothis virescens]	gi|312306073|gb|HM044393.1|	85.92	8e-06	Ostrinia furnacalis sensory neuron membrane protein 2 (Snmp2) mRNA, complete cds
A.ipsilon_Antennae_Unigene_6201	1091	636	gi|260907994|gb|ACX53796.1|	68.56	5.07e-85	DUF233 protein [Heliothis virescens]	-	-	-	-
A.ipsilon_Antennae_Unigene_14529	1570	632	gi|156545850|ref|XP_001606350.1|	42.91	1.94e-49	PREDICTED: similar to GA11062-PA [Nasonia vitripennis]	gi|112984335|ref|NM_001043748.1|	85.07	6e-34	Bombyx mori ribosomal protein P2 (RpLP2), mRNA
A.ipsilon_Antennae_Unigene_24080	2141	628	gi|91077580|ref|XP_972986.1|	56.93	2.05e-31	PREDICTED: similar to AGAP002461-PA [Tribolium castaneum]	-	-	-	-
A.ipsilon_Antennae_Unigene_5592	1165	627	gi|260657054|gb|ACX47897.1|	74.06	1.72e-102	glutathione S-transferase [Amyelois transitella]	gi|3201478|emb|AJ006502.1|	83.15	8e-05	Bombyx mori mRNA for glutathione S-transferase
A.ipsilon_Antennae_Unigene_33344	2396	627	gi|122894080|gb|ABM67686.1|	63.28	6.55e-42	chemosensory protein CSP1 [Plutella xylostella]	gi|269847900|gb|AC239122.1|	89.55	2e-10	Bicyclus anynana clone BA_Ba69H15, complete sequence
A.ipsilon_Antennae_Unigene_5271	2173	615	gi|183979315|dbj|BAG30754.1|	92.65	0	DEAD box polypeptide 5 [Papilio xuthus]	gi|95102743|gb|DQ443224.1|	79.65	6e-115	Bombyx mori DEAD box polypeptide 5 isoform 2 mRNA, complete cds
A.ipsilon_Antennae_Unigene_33160	1934	611	gi|163869626|gb|ABY47891.1|	95.54	0	beta-tubulin [Mythimna separata]	gi|112983317|ref|NM_001043499.1|	90.98	0	Bombyx mori beta-tubulin (Tub2), mRNA
A.ipsilon_Antennae_Unigene_5474	2261	608	gi|91079628|ref|XP_967731.1|	76.7	1.67e-151	PREDICTED: similar to AGAP002355-PA [Tribolium castaneum]	gi|147900401|ref|NM_001092398.1|	92.16	4e-08	Xenopus laevis glutamate-ammonia ligase (glul-a), mRNA
A.ipsilon_Antennae_Unigene_33772	7162	602	gi|189238710|ref|XP_969341.2|	48.19	0	PREDICTED: similar to AGAP009638-PA [Tribolium castaneum]	gi|219525748|gb|FJ423485.1|	79.32	3e-11	Babesia bovis isolate Brazil1 Bv80/Bb-1 gene, partial cds
A.ipsilon_Antennae_Unigene_5589	1694	599	gi|114051706|ref|NP_001040425.1|	66.1	7.07e-163	antennal-enriched UDP-glycosyltransferase [Bombyx mori]	gi|324035677|gb|HQ833816.1|	91.49	7e-06	Bombyx mori UDP-glucosyltransferase (UGT013830) mRNA, complete cds
A.ipsilon_Antennae_Unigene_33397	1862	598	gi|24646906|ref|NP_731941.1|	96.6	9.08e-81	effete [Drosophila melanogaster]	gi|118403847|ref|NM_001078673.1|	81.3	2e-40	Sus scrofa ubiquitin-conjugating enzyme E2D 2 (UBE2D2), mRNA
A.ipsilon_Antennae_Unigene_5800	903	598	gi|31747535|gb|AAP57467.1|	99.38	1.26e-88	Grp1-pheromone binding protein [Agrotis ipsilon]	gi|62530468|gb|AY973626.1|	98.17	2e-78	Agrotis ipsilon pheromone binding protein 1 gene, exons 1 through 3 and partial cds
A.ipsilon_Antennae_Unigene_5573	1207	597	gi|238800254|gb|ACR56003.1|	30.88	7.56e-08	Ly-6/neurotoxin superfamily member 1 [Nilaparvata lugens]	-	-	-	-
A.ipsilon_Antennae_Unigene_5726	6427	594	gi|270014142|gb|EFA10590.1|	54.45	5.14e-111	hypothetical protein TcasGA2_TC012848 [Tribolium castaneum]	-	-	-	-
A.ipsilon_Antennae_Unigene_1672	10397	587	-	-	-	-	-	-	-	-
A.ipsilon_Antennae_Unigene_5522	1390	581	gi|290560853|ref|NP_001166790.1|	56.2	1.19e-23	cuticular protein glycine-rich 13 [Bombyx mori]	gi|153919738|dbj|AK260217.1|	94.59	5e-22	Gryllus bimaculatus mRNA, GBcontig07078
A.ipsilon_Antennae_Unigene_7081	2535	574	gi|38679391|gb|AAR26517.1|	91.01	0	antennal cytochrome P450 CYP4 [Mamestra brassicae]	gi|308316642|gb|GQ915319.2|	83.21	2e-65	Zygaena filipendulae cytochrome P450 CYP4G47 mRNA, complete cds
A.ipsilon_Antennae_Unigene_23236	6888	568	gi|270003365|gb|EEZ99812.1|	35.65	1.05e-58	hypothetical protein TcasGA2_TC002592 [Tribolium castaneum]	gi|269847892|gb|AC239114.1|	81.01	2e-09	Bicyclus anynana clone BA_Ba18H03, complete sequence
A.ipsilon_Antennae_Unigene_33352	1818	562	gi|114052701|ref|NP_001040271.1|	89.29	1.35e-97	ras-related protein Rab7 [Bombyx mori]	gi|6631014|gb|AF211181.1|AF211181	82.06	6e-25	Mamestra brassicae chemosensory protein mRNA, partial cds
A.ipsilon_Antennae_Unigene_5611	3033	561	gi|205361592|dbj|BAG71415.1|	97.67	0	olfactory receptor-2 [Mythimna separata]	gi|111434280|gb|DQ845292.1|	86.09	0	Spodoptera litura putative odorant receptor 2 mRNA, complete cds
A.ipsilon_Antennae_Unigene_5618	1318	561	gi|66499360|ref|XP_396507.2|	40.94	1.06e-58	PREDICTED: similar to CG11550-PA [Apis mellifera]	-	-	-	-
A.ipsilon_Antennae_Unigene_33390	2741	557	gi|296803339|gb|ADH51733.1|	93.98	1.7e-174	glyceraldehyde-3-phosphate dehydrogenase [Mythimna separata]	gi|307643902|gb|GU829911.1|	94.06	0	Ufeus faunus voucher RR-98-0914 glyceraldhyde-3-phosphate dehydrogenase (GAPDH) gene, partial cds
A.ipsilon_Antennae_Unigene_4752	1095	557	gi|12585194|sp|Q9U505.1|ATP9_MANSE	62.24	3.61e-22	RecName: Full=ATP synthase lipid-binding protein, mitochondrial; AltName: Full=ATPase protein 9; AltName: Full=ATPase subunit c; Flags: Precursor	gi|223029542|gb|BT058051.1|	88.26	2e-60	Drosophila melanogaster MIP02330 full insert cDNA
A.ipsilon_Antennae_Unigene_8244	4146	550	gi|66555624|ref|XP_396585.2|	70.56	7.36e-148	PREDICTED: similar to CG4928-PB, isoform B [Apis mellifera]	gi|50402391|gb|AY665386.1|	84.67	1e-21	Drosophila teissieri CG4928 mRNA, partial cds
A.ipsilon_Antennae_Unigene_5716	1294	545	gi|31747535|gb|AAP57467.1|	99.38	3.66e-88	Grp1-pheromone binding protein [Agrotis ipsilon]	gi|10129672|emb|AJ278992.1|	87.99	6e-83	Helicoverpa armigera mRNA for pheromone binding protein (pbp-Harm gene)
A.ipsilon_Antennae_Unigene_5504	1882	544	-	-	#VALUE!	-	-	-	-	-
A.ipsilon_Antennae_Unigene_33632	3507	541	gi|91088055|ref|XP_967186.1|	60.23	2.55e-178	PREDICTED: similar to myo-inositol-1 phosphate synthase [Tribolium castaneum]	gi|156381403|ref|XM_001632205.1|	83.08	1e-24	Nematostella vectensis predicted protein (NEMVEDRAFT_v1g229609) partial mRNA
A.ipsilon_Antennae_Unigene_1316	783	540	gi|62530471|gb|AAX85459.1|	99.3	1.33e-77	pheromone binding protein 2 [Agrotis ipsilon]	gi|62530470|gb|AY973627.1|	97.06	2e-23	Agrotis ipsilon pheromone binding protein 2 gene, exons 1 through 3 and partial cds
A.ipsilon_Antennae_Unigene_1683	2253	536	gi|114842171|dbj|BAF32573.1|	90.24	0	tyrosine hydroxylase [Mythimna separata]	gi|223890157|ref|NM_001145322.1|	82.8	0	Bombyx mori tyrosine hydroxylase (Th), mRNA
A.ipsilon_Antennae_Unigene_5680	1321	536	-	-	-	-	-	-	-	-
A.ipsilon_Antennae_Unigene_5649	1931	535	gi|13235566|emb|CAC33574.1|	60.96	1.25e-48	antennal binding protein [Heliothis virescens]	gi|13235565|emb|AJ300654.1|	79.34	2e-09	Heliothis virescens mRNA for antennal binding protein (abp2 gene)
A.ipsilon_Antennae_Unigene_8120	1035	523	gi|260657054|gb|ACX47897.1|	74.06	1.44e-102	glutathione S-transferase [Amyelois transitella]	gi|3201478|emb|AJ006502.1|	83.15	7e-05	Bombyx mori mRNA for glutathione S-transferase
A.ipsilon_Antennae_Unigene_23730	3717	518	gi|187606694|emb|CAP19028.1|	81.35	0	sensory neuron membrane protein-2 [Heliothis virescens]	gi|134001095|gb|EF113393.1|	84.88	1e-27	Ostrinia furnacalis desaturase (ezi-D11 beta-1) gene, complete cds
A.ipsilon_Antennae_Unigene_5572	2559	516	gi|113208387|dbj|BAF03556.1|	94.3	0	heat shock cognate protein 70 [Mamestra brassicae]	gi|164422264|gb|EU306518.1|	94.71	8e-167	Mythimna separata Hsp70 mRNA, complete cds
A.ipsilon_Antennae_Unigene_5601	751	510	gi|114052412|ref|NP_001040244.1|	99.15	2.49e-62	autophagy related protein Atg8 [Bombyx mori]	gi|242007201|ref|XM_002424386.1|	81.64	2e-20	Pediculus humanus corporis gamma-aminobutyric acid receptor-associated protein, putative, mRNA
A.ipsilon_Antennae_Unigene_5588	1916	510	gi|114051648|ref|NP_001040169.1|	73.17	5.68e-78	vacuolar ATP synthase 21 kDa proteolipid subunit [Bombyx mori]	gi|300429891|gb|GQ986534.1|	82.81	9e-83	Heliconius melpomene melpomene M4 copy 2 ATP synthase 21 kDa proteolipid subunit gene, partial sequence
A.ipsilon_Antennae_Unigene_33893	6233	510	gi|193591724|ref|XP_001943958.1|	30.89	4.24e-86	PREDICTED: similar to zinc finger protein [Acyrthosiphon pisum]	-	-	-	-
A.ipsilon_Antennae_Unigene_23587	3725	501	gi|160333249|ref|NP_001103812.1|	68.44	0	aldehyde oxidase 1 [Bombyx mori]	gi|160333246|ref|NM_001110341.1|	81.69	1e-09	Bombyx mori aldehyde oxidase 2 (Aox2), mRNA
A.ipsilon_Antennae_Unigene_5706	894	499	-	-	-	-	-	-	-	-
A.ipsilon_Antennae_Unigene_5623	2724	494	gi|401326|sp|P31410.1|VATB_HELVI	97.57	0	RecName: Full=V-type proton ATPase subunit B; Short=V-ATPase subunit B; AltName: Full=Vacuolar proton pump subunit B	gi|237458|gb|S61797.1|	89.08	1e-23	vacuolar (V-type) H(+)-ATPase B subunit [Helicoverpa virescens, fifth instar larvae, midgut and Malpighian tubules, mRNA, 2149 nt]
A.ipsilon_Antennae_Unigene_3384	1442	492	gi|112982865|ref|NP_001037108.1|	96.03	2.76e-63	profilin [Bombyx mori]	gi|112982864|ref|NM_001043643.1|	92.17	3e-45	Bombyx mori profilin (PFN), mRNA
A.ipsilon_Antennae_Unigene_5970	2234	492	gi|1718095|sp|P55277.1|VATL_HELVI	99.35	6.84e-78	RecName: Full=V-type proton ATPase 16 kDa proteolipid subunit; Short=V-ATPase 16 kDa proteolipid subunit; AltName: Full=Vacuolar proton pump 16 kDa proteolipid subunit	gi|3869146|dbj|AB014342.1|	96.15	0	Bombyx mori gene for hemocytin, transcriptional regulatory region and 5'UTR
A.ipsilon_Antennae_Unigene_5479	2394	486	gi|114053115|ref|NP_001040122.1|	61.28	1.04e-180	EN protein binding/engrailed nuclear homeoprotein-regulated protein [Bombyx mori]	gi|114053114|ref|NM_001046657.1|	87.5	3e-06	Bombyx mori EN protein binding/engrailed nuclear homeoprotein-regulated protein (LOC692810), mRNA
A.ipsilon_Antennae_Unigene_9417	1599	486	gi|156555483|ref|XP_001600600.1|	89.04	3.9e-29	PREDICTED: similar to vesicle-associated membrane protein 2 [Nasonia vitripennis]	gi|51224055|emb|CR725804.1|	85.33	7e-06	Tetraodon nigroviridis full-length cDNA
A.ipsilon_Antennae_Unigene_1612	3695	486	gi|153792512|ref|NP_001093316.1|	92.93	3.86e-179	adiponectin receptor [Bombyx mori]	gi|298400020|gb|GQ987663.1|	81.36	1e-138	Heliconius melpomene melpomene M7 copy 1 adiponectin receptor 2 gene, partial cds
A.ipsilon_Antennae_Unigene_5644	1231	478	gi|266706212|gb|ACY78413.1|	84.15	4.61e-77	pheromone binding protein 3 [Spodoptera exigua]	gi|328879865|gb|HQ436367.1|	95.56	1e-09	Helicoverpa armigera OBP15 mRNA, complete cds
A.ipsilon_Antennae_Unigene_5724	645	470	gi|296427863|gb|ADH16761.1|	74	3.6e-58	microsomal glutathione transferase [Heliothis virescens]	gi|195132547|ref|XM_002010669.1|	88.68	4e-05	Drosophila mojavensis GI21687 (Dmoj\GI21687), mRNA
A.ipsilon_Antennae_Unigene_3386	2523	470	gi|300431411|gb|ADK12634.1|	96.56	1.05e-138	14-3-3 epsilon [Plutella xylostella]	gi|148298751|ref|NM_001098294.1|	97.92	3e-37	Bombyx mori 14-3-3 epsilon protein (Ywhae), mRNA
A.ipsilon_Antennae_Unigene_5599	2219	465	gi|67513958|dbj|BAD99563.1|	66.53	0	cytochrome P450 [Papilio xuthus]	gi|67513957|dbj|AB201381.1|	91.94	3e-12	Papilio xuthus CYP341A2 gene for cytochrome P450, complete cds
A.ipsilon_Antennae_Unigene_6561	1268	460	gi|112820889|gb|ABI24160.1|	100	1.22e-80	general odorant binding protein 1 [Agrotis ipsilon]	gi|15983752|gb|AY049739.1|	89.93	3e-143	Helicoverpa armigera general odorant binding protein 1 (G1) mRNA, partial cds
A.ipsilon_Antennae_Unigene_5917	881	459	gi|112820891|gb|ABI24161.1|	99.29	8.08e-77	general odorant binding protein 2 [Agrotis segetum]	gi|50313216|gb|AY669087.1|	87.53	4e-129	Spodoptera frugiperda GOBP2 mRNA, complete cds
A.ipsilon_Antennae_Unigene_9187	2169	457	gi|307168544|gb|EFN61602.1|	46.83	1.55e-18	Protein charybde [Camponotus floridanus]	-	-	-	-
A.ipsilon_Antennae_Unigene_3837	3289	455	gi|158301401|ref|XP_321106.4|	75	1.47e-119	AGAP001957-PA [Anopheles gambiae str. PEST]	gi|189239784|ref|XM_963889.2|	81.76	2e-14	PREDICTED: Tribolium castaneum similar to AGAP001957-PA (LOC657428), mRNA
A.ipsilon_Antennae_Unigene_6291	6603	450	gi|113865941|ref|NP_001038956.1|	30.11	2.2e-40	ecdysteroid 22-kinase [Bombyx mori]	gi|185050575|dbj|AP009029.1|	84.52	7e-06	Bombyx mori genomic DNA, chromosome 5, BAC clone:520F12, complete sequence
A.ipsilon_Antennae_Unigene_5741	966	450	gi|31747535|gb|AAP57467.1|	99.38	8.21e-89	Grp1-pheromone binding protein [Agrotis ipsilon]	gi|62530468|gb|AY973626.1|	96.72	2e-82	Agrotis ipsilon pheromone binding protein 1 gene, exons 1 through 3 and partial cds
A.ipsilon_Antennae_Unigene_30281	3782	449	gi|4191598|gb|AAD09820.1|	95.17	0	sarco(endo)plasmic reticulum-type calcium ATPase [Heliothis virescens]	gi|157113754|ref|XM_001652036.1|	81.86	0	Aedes aegypti calcium-transporting ATPase sarcoplasmic/endoplasmic reticulum type (calcium pump) partial mRNA
A.ipsilon_Antennae_Unigene_4820	3005	448	gi|28627569|gb|AAL83698.1|	95.02	0	translation elongation factor 2 [Spodoptera exigua]	gi|198471883|ref|XM_002133252.1|	83.82	0	Drosophila pseudoobscura pseudoobscura GA28063 (Dpse\GA28063), mRNA
A.ipsilon_Antennae_Unigene_33509	976	448	-	-	-	-	-	-	-	-
A.ipsilon_Antennae_Unigene_5798	3075	446	gi|296784921|dbj|BAJ08157.1|	52.72	1.03e-151	UDP-glucosyltransferase [Bombyx mori]	-	-	-	-
A.ipsilon_Antennae_Unigene_5911	6129	446	gi|195348983|ref|XP_002041026.1|	76.76	1.94e-67	GM15269 [Drosophila sechellia]	gi|195055449|ref|XM_001994596.1|	80.19	5e-25	Drosophila grimshawi GH15012 (Dgri\GH15012), mRNA
A.ipsilon_Antennae_Unigene_5780	986	445	gi|260907988|gb|ACX53793.1|	56.17	2.82e-76	DUF233 protein [Heliothis virescens]	-	-	-	-
A.ipsilon_Antennae_Unigene_6321	952	439	gi|31747535|gb|AAP57467.1|	100	6.12e-89	Grp1-pheromone binding protein [Agrotis ipsilon]	gi|62530468|gb|AY973626.1|	96.72	2e-82	Agrotis ipsilon pheromone binding protein 1 gene, exons 1 through 3 and partial cds
A.ipsilon_Antennae_Unigene_5606	1925	435	gi|148298726|ref|NP_001091755.1|	100	2.38e-100	ADP-ribosylation factor [Bombyx mori]	gi|195496823|ref|XM_002095821.1|	83.99	2e-102	Drosophila yakuba GE19486 (Dyak\GE19486), mRNA
A.ipsilon_Antennae_Unigene_5688	2386	434	gi|114053115|ref|NP_001040122.1|	61.39	1.04e-180	EN protein binding/engrailed nuclear homeoprotein-regulated protein [Bombyx mori]	gi|114053114|ref|NM_001046657.1|	87.5	3e-06	Bombyx mori EN protein binding/engrailed nuclear homeoprotein-regulated protein (LOC692810), mRNA
A.ipsilon_Antennae_Unigene_5661	855	434	gi|260908052|gb|ACX53824.1|	70.42	3.76e-100	DUF233 protein [Heliothis virescens]	-	-	-	-
A.ipsilon_Antennae_Unigene_1637	5389	433	gi|110756613|ref|XP_623145.2|	90.01	0	PREDICTED: similar to Sodium/potassium-transporting ATPase alpha chain (Sodium pump) (Na+/K+ ATPase) isoform 2 [Apis mellifera]	gi|198452068|ref|XM_001358575.2|	79.99	0	Drosophila pseudoobscura pseudoobscura GA19046 (Dpse\GA19046), mRNA
A.ipsilon_Antennae_Unigene_33715	1010	428	-	-	-	-	-	-	-	-
A.ipsilon_Antennae_Unigene_5788	1776	427	gi|187606694|emb|CAP19028.1|	79.65	0	sensory neuron membrane protein-2 [Heliothis virescens]	gi|12232039|gb|AF323588.1|AF323588	87.1	3e-05	Manduca sexta sensory neuron membrane protein 2 mRNA, complete cds
A.ipsilon_Antennae_Unigene_2736	1456	423	gi|114051191|ref|NP_001040386.1|	83.51	2.88e-84	peroxiredoxin [Bombyx mori]	gi|194743811|ref|XM_001954358.1|	92.86	2e-05	Drosophila ananassae GF18245 (Dana\GF18245), mRNA
A.ipsilon_Antennae_Unigene_5885	798	423	gi|260907805|gb|ACX53704.1|	31.16	1.89e-26	DUF233 protein [Heliothis virescens]	-	-	-	-
A.ipsilon_Antennae_Unigene_33416	1762	421	gi|112983140|ref|NP_001037041.1|	53.88	2.25e-49	activating transcription factor of chaperone [Bombyx mori]	gi|170047765|ref|XM_001851329.1|	88.24	8e-09	Culex quinquefasciatus activating transcription factor, mRNA
A.ipsilon_Antennae_Unigene_960	6093	418	gi|193591724|ref|XP_001943958.1|	37.53	9.85e-88	PREDICTED: similar to zinc finger protein [Acyrthosiphon pisum]	-	-	-	-
A.ipsilon_Antennae_Unigene_34759	1872	417	gi|242009491|ref|XP_002425519.1|	63.91	1.29e-34	conserved hypothetical protein [Pediculus humanus corporis]	gi|18766078|gb|AF423786.1|	98.9	0	Hyles lineata 18S ribosomal RNA gene, partial sequence
A.ipsilon_Antennae_Unigene_33549	1853	417	gi|242022233|ref|XP_002431545.1|	36.55	2.4e-41	high affinity nuclear juvenile hormone binding protein, putative [Pediculus humanus corporis]	-	-	-	-
A.ipsilon_Antennae_Unigene_5808	918	417	gi|145651816|ref|NP_001078833.1|	70.59	4.51e-25	beta-N-acetylglucosaminidase 1 [Bombyx mori]	-	-	-	-
A.ipsilon_Antennae_Unigene_5834	6909	414	gi|189241430|ref|XP_971656.2|	50.24	4.6e-174	PREDICTED: similar to CG30264 CG30264-PA [Tribolium castaneum]	-	-	-	-
A.ipsilon_Antennae_Unigene_18421	2294	414	gi|308316638|gb|ACZ97412.2|	60.24	3.08e-174	cytochrome P450 CYP304F2 [Zygaena filipendulae]	-	-	-	-
A.ipsilon_Antennae_Unigene_33434	2848	413	-	-	-	-	-	-	-	-
A.ipsilon_Antennae_Unigene_6671	1855	407	gi|170573748|ref|XP_001892586.1|	68.33	1.19e-22	hypothetical protein Bm1_05560 [Brugia malayi]	gi|5919220|gb|AF186250.1|AF186250	99.77	0	Penaeus vannamei 18S ribosomal RNA gene, partial sequence
A.ipsilon_Antennae_Unigene_5411	1034	406	gi|301070154|gb|ADK55523.1|	77.03	1.11e-94	small heat shock protein [Spodoptera litura]	gi|23208545|gb|AF394591.1|	81.82	2e-05	Galleria mellonella heat shock-like protein mRNA, partial cds
A.ipsilon_Antennae_Unigene_5602	1046	404	gi|260908006|gb|ACX53802.1|	56.69	4.31e-70	hydroxybutyrate dehydrogenase [Heliothis virescens]	gi|198437958|ref|XM_002127160.1|	94.74	2e-05	PREDICTED: Ciona intestinalis similar to short-chain dehydrogenease/reductase 2 (LOC100182933), mRNA
A.ipsilon_Antennae_Unigene_23763	6990	403	gi|160333247|ref|NP_001103811.1|	67.76	0	aldehyde oxidase 2 [Bombyx mori]	gi|160333246|ref|NM_001110341.1|	81.69	5e-07	Bombyx mori aldehyde oxidase 2 (Aox2), mRNA
A.ipsilon_Antennae_Unigene_8499	2419	403	gi|112983246|ref|NP_001037010.1|	95.57	1.55e-107	small GTP-binding protein [Bombyx mori]	gi|195399731|ref|XM_002058437.1|	79.32	4e-42	Drosophila virilis GJ14443 (Dvir\GJ14443), mRNA
A.ipsilon_Antennae_Unigene_3754	3297	402	gi|189240847|ref|XP_001812473.1|	78.22	2.71e-89	PREDICTED: similar to AGAP004586-PA [Tribolium castaneum]	gi|62530470|gb|AY973627.1|	100	1e-27	Agrotis ipsilon pheromone binding protein 2 gene, exons 1 through 3 and partial cds
A.ipsilon_Antennae_Unigene_33805	6465	402	gi|21430916|gb|AAM51136.1|	42.34	1.32e-114	SD26211p [Drosophila melanogaster]	-	-	-	-
A.ipsilon_Antennae_Unigene_9408	1186	399	gi|260907992|gb|ACX53795.1|	70.37	1.25e-47	odorant binding protein [Heliothis virescens]	-	-	-	-
A.ipsilon_Antennae_Unigene_5835	789	399	gi|260907805|gb|ACX53704.1|	31.16	3.12e-26	DUF233 protein [Heliothis virescens]	-	-	-	-
A.ipsilon_Antennae_Unigene_1699	2487	397	gi|307176797|gb|EFN66194.1|	50.95	1.74e-53	Transcription factor AP-1 [Camponotus floridanus]	gi|157773|gb|M36181.1|DROJUN	84.81	1e-05	D.melanogaster Djun gene, complete cds
A.ipsilon_Antennae_Unigene_5684	2519	397	gi|260907912|gb|ACX53757.1|	81.48	4.29e-100	DUF233 protein [Heliothis virescens]	-	-	-	-
A.ipsilon_Antennae_Unigene_23272	5505	396	gi|242020944|ref|XP_002430907.1|	76.79	1.18e-15	sodium- and chloride-dependent transporter, putative [Pediculus humanus corporis]	gi|291201234|emb|FP340409.1|	89.83	2e-05	49G12_SfBAC_fin, Spodoptera frugiperda BAC, egg DNA
A.ipsilon_Antennae_Unigene_5637	1469	396	gi|112983390|ref|NP_001036987.1|	57.49	2.73e-74	juvenile hormone binding protein brP-2095 [Bombyx mori]	gi|266706209|gb|GU082319.1|	91.78	4e-13	Spodoptera exigua general binding protein 1 mRNA, complete cds
A.ipsilon_Antennae_Unigene_1685	4934	395	gi|158295981|ref|XP_001237830.2|	73.86	4.15e-121	AGAP006520-PA [Anopheles gambiae str. PEST]	gi|260814433|ref|XM_002601874.1|	90.57	1e-06	Branchiostoma floridae hypothetical protein, mRNA
A.ipsilon_Antennae_Unigene_5024	6661	394	gi|44977166|gb|AAS49924.1|	82.66	0	circadian clock protein period [Mamestra brassicae]	gi|11245487|gb|AF315349.1|AF315349	85.9	8e-46	Spodoptera littoralis period mRNA, partial cds
A.ipsilon_Antennae_Unigene_2739	1551	393	gi|114051415|ref|NP_001040315.1|	74.68	3.59e-165	glutamyl-tRNA amidotransferase subunit B [Bombyx mori]	gi|114051414|ref|NM_001046850.1|	88.14	7e-06	Bombyx mori glutamyl-tRNA amidotransferase subunit B (LOC693097), mRNA
A.ipsilon_Antennae_Unigene_33960	8397	391	gi|221119676|ref|XP_002155414.1|	38.87	3.65e-56	PREDICTED: similar to ORF2-encoded protein, partial [Hydra magnipapillata]	gi|291201252|emb|FP340427.1|	87.01	1e-08	33M07_HaBAC_fin, Helicoverpa armigera BAC, pupae DNA
A.ipsilon_Antennae_Unigene_8123	1743	389	gi|21898574|gb|AAM77040.1|	86.51	9.93e-58	chemosensory protein 2 [Heliothis virescens]	gi|301030228|gb|GQ888732.1|	81.55	1e-13	Thaumetopoea pityocampa Tha p 1 allergen mRNA, complete cds
A.ipsilon_Antennae_Unigene_29301	4804	385	gi|91081723|ref|XP_971735.1|	53.63	0	PREDICTED: similar to abc transporter [Tribolium castaneum]	gi|242025232|ref|XM_002432985.1|	91.49	2e-05	Pediculus humanus corporis ABC transporter, putative, mRNA
A.ipsilon_Antennae_Unigene_5577	1137	381	gi|110760422|ref|XP_001120798.1|	61.16	9.26e-37	PREDICTED: similar to CG7781-PA [Apis mellifera]	-	-	-	-
A.ipsilon_Antennae_Unigene_33682	2013	378	gi|114051706|ref|NP_001040425.1|	62.23	1.9e-164	antennal-enriched UDP-glycosyltransferase [Bombyx mori]	gi|198455270|ref|XM_001359886.2|	92.86	3e-05	Drosophila pseudoobscura pseudoobscura GA19749 (Dpse\GA19749), mRNA
A.ipsilon_Antennae_Unigene_5900	797	376	gi|260907805|gb|ACX53704.1|	32.21	4.17e-26	DUF233 protein [Heliothis virescens]	-	-	-	-
A.ipsilon_Antennae_Unigene_1690	3644	375	gi|118788042|ref|XP_557100.2|	54.96	1.22e-107	AGAP006426-PA [Anopheles gambiae str. PEST]	-	-	-	-
A.ipsilon_Antennae_Unigene_5892	793	375	-	-	-	-	-	-	-	-
A.ipsilon_Antennae_Unigene_5631	1142	374	gi|66499360|ref|XP_396507.2|	38.61	1.3e-54	PREDICTED: similar to CG11550-PA [Apis mellifera]	-	-	-	-
A.ipsilon_Antennae_Unigene_1682	3109	373	gi|157137897|ref|XP_001664066.1|	33.94	4.03e-95	leucine-rich transmembrane protein [Aedes aegypti]	-	-	-	-
A.ipsilon_Antennae_Unigene_1686	5167	371	gi|194768254|ref|XP_001966228.1|	48.12	3.22e-116	GF19563 [Drosophila ananassae]	gi|195350662|ref|XM_002041822.1|	85.14	9e-05	Drosophila sechellia GM11320 (Dsec\GM11320), mRNA
A.ipsilon_Antennae_Unigene_4434	3918	371	gi|4191598|gb|AAD09820.1|	95.3	0	sarco(endo)plasmic reticulum-type calcium ATPase [Heliothis virescens]	gi|157113754|ref|XM_001652036.1|	81.9	0	Aedes aegypti calcium-transporting ATPase sarcoplasmic/endoplasmic reticulum type (calcium pump) partial mRNA
A.ipsilon_Antennae_Unigene_6074	2044	370	gi|38679391|gb|AAR26517.1|	90.83	0	antennal cytochrome P450 CYP4 [Mamestra brassicae]	gi|308316642|gb|GQ915319.2|	82.96	5e-63	Zygaena filipendulae cytochrome P450 CYP4G47 mRNA, complete cds
A.ipsilon_Antennae_Unigene_5703	1064	369	gi|260657054|gb|ACX47897.1|	73.64	4.39e-102	glutathione S-transferase [Amyelois transitella]	gi|3201478|emb|AJ006502.1|	83.15	7e-05	Bombyx mori mRNA for glutathione S-transferase
A.ipsilon_Antennae_Unigene_5748	2144	369	gi|289742621|gb|ADD20058.1|	30.71	3.18e-08	uncharacterized conserved protein [Glossina morsitans morsitans]	-	-	-	-
A.ipsilon_Antennae_Unigene_33735	1348	368	gi|260907805|gb|ACX53704.1|	31.16	3.22e-26	DUF233 protein [Heliothis virescens]	-	-	-	-
A.ipsilon_Antennae_Unigene_2738	1527	368	gi|291049783|ref|NP_001091820.2|	84.16	9.76e-99	Bax inhibitor-1-like protein [Bombyx mori]	gi|270118785|emb|FP700118.1|	81.69	2e-09	H.melpomene DNA sequence from clone WTSI_1050-69H18, complete sequence
A.ipsilon_Antennae_Unigene_5678	746	367	-	-	-	-	-	-	-	-
A.ipsilon_Antennae_Unigene_2735	3061	366	gi|157137897|ref|XP_001664066.1|	33.94	3.96e-95	leucine-rich transmembrane protein [Aedes aegypti]	-	-	-	-
A.ipsilon_Antennae_Unigene_5723	1827	365	gi|187606694|emb|CAP19028.1|	79.42	0	sensory neuron membrane protein-2 [Heliothis virescens]	gi|312306069|gb|HM044391.1|	83.7	2e-06	Ostrinia nubilalis strain Univoltine Z sensory neuron membrane protein 2 (Snmp2) mRNA, complete cds
A.ipsilon_Antennae_Unigene_5779	2683	364	gi|111380719|gb|ABH09735.1|	90	0	heat shock cognate 70 protein [Trichoplusia ni]	gi|111380716|gb|DQ845105.1|	88.65	0	Trichoplusia ni heat shock cognate 70 protein mRNA, complete cds
A.ipsilon_Antennae_Unigene_23756	4753	363	gi|270010054|gb|EFA06502.1|	38.22	0	hypothetical protein TcasGA2_TC009401 [Tribolium castaneum]	-	-	-	-
A.ipsilon_Antennae_Unigene_5811	2214	363	-	-	-	-	-	-	-	-
A.ipsilon_Antennae_Unigene_1580	1134	362	gi|112820889|gb|ABI24160.1|	100	1.04e-80	general odorant binding protein 1 [Agrotis ipsilon]	gi|15983752|gb|AY049739.1|	89.7	7e-141	Helicoverpa armigera general odorant binding protein 1 (G1) mRNA, partial cds
A.ipsilon_Antennae_Unigene_5650	1216	361	gi|91091414|ref|XP_966309.1|	26.23	2.37e-25	PREDICTED: similar to AGAP004762-PA isoform 1 [Tribolium castaneum]	-	-	-	-
A.ipsilon_Antennae_Unigene_6203	2537	359	gi|260907994|gb|ACX53796.1|	68.56	1.49e-84	DUF233 protein [Heliothis virescens]	gi|195137905|ref|XM_002012561.1|	89.39	2e-07	Drosophila mojavensis GI14272 (Dmoj\GI14272), mRNA
A.ipsilon_Antennae_Unigene_5722	1887	357	gi|157136230|ref|XP_001656785.1|	23.57	2.9e-34	alpha-amylase [Aedes aegypti]	-	-	-	-
A.ipsilon_Antennae_Unigene_3378	1911	357	gi|112983082|ref|NP_001037668.1|	88.03	4.85e-146	cytosolic juvenile hormone binding protein 36 kDa subunit [Bombyx mori]	gi|226471179|emb|FN314939.1|	88.06	3e-08	Schistosoma japonicum isolate Anhui full length mRNA clone SJFCA3461.005|FSA001-P00010-A13, complete sequence
A.ipsilon_Antennae_Unigene_6223	839	356	gi|62530471|gb|AAX85459.1|	99.3	1.51e-77	pheromone binding protein 2 [Agrotis ipsilon]	gi|62530470|gb|AY973627.1|	100	3e-28	Agrotis ipsilon pheromone binding protein 2 gene, exons 1 through 3 and partial cds
A.ipsilon_Antennae_Unigene_1664	5531	356	gi|189242367|ref|XP_001807263.1|	52.22	0	PREDICTED: similar to gag-pol polyprotein [Tribolium castaneum]	gi|57506557|dbj|AB126050.1|	83.91	2e-05	Bombyx mori DNA, chromosome W, BAC clone 45J23S-1, non-LTR retrotransposon partial sequence
A.ipsilon_Antennae_Unigene_9265	3884	356	gi|194902932|ref|XP_001980790.1|	60.87	2.84e-85	GG16961 [Drosophila erecta]	gi|24645435|ref|NM_141661.1|	89.29	4e-06	Drosophila melanogaster CG8312 (CG8312), transcript variant A, mRNA
A.ipsilon_Antennae_Unigene_9035	1403	356	gi|62530471|gb|AAX85459.1|	99	5.2e-51	pheromone binding protein 2 [Agrotis ipsilon]	gi|187235558|gb|EU647241.1|	82.94	6e-43	Helicoverpa armigera pheromone binding protein 2 mRNA, complete cds
A.ipsilon_Antennae_Unigene_6923	980	355	gi|62530471|gb|AAX85459.1|	99.3	1.94e-77	pheromone binding protein 2 [Agrotis ipsilon]	gi|62530470|gb|AY973627.1|	98.46	5e-24	Agrotis ipsilon pheromone binding protein 2 gene, exons 1 through 3 and partial cds
A.ipsilon_Antennae_Unigene_5966	1781	355	gi|1718095|sp|P55277.1|VATL_HELVI	99.35	5.2e-78	RecName: Full=V-type proton ATPase 16 kDa proteolipid subunit; Short=V-ATPase 16 kDa proteolipid subunit; AltName: Full=Vacuolar proton pump 16 kDa proteolipid subunit	gi|148298828|ref|NM_001098292.1|	87.26	9e-163	Bombyx mori vacuolar H+ ATP synthase 16 kDa proteolipid subunit (VATPc), mRNA
A.ipsilon_Antennae_Unigene_9630	2936	353	gi|156537109|ref|XP_001602871.1|	69.14	0	PREDICTED: similar to aldehyde dehydrogenase [Nasonia vitripennis]	gi|115554140|dbj|AK233350.1|	81.86	4e-21	Sus scrofa mRNA, clone:LVRM10127A05, expressed in liver
A.ipsilon_Antennae_Unigene_4482	2060	353	gi|158292674|ref|XP_001688510.1|	90.69	1.8e-101	AGAP005160-PA [Anopheles gambiae str. PEST]	gi|158292675|ref|XM_001688459.1|	82.24	9e-80	Anopheles gambiae str. PEST AGAP005160-PC (AgaP_AGAP005160) mRNA, complete cds
A.ipsilon_Antennae_Unigene_5801	1817	352	gi|112982683|ref|NP_001036912.1|	89.55	0	catalase [Bombyx mori]	gi|298398815|gb|GQ987766.1|	77.52	1e-38	Heliconius heurippa H7 copy 2 catalase (CAT) gene, partial cds
A.ipsilon_Antennae_Unigene_1207	3412	352	gi|91082951|ref|XP_973497.1|	43.17	9.55e-76	PREDICTED: similar to GA17975-PA [Tribolium castaneum]	gi|328782702|ref|XM_395559.4|	85.71	6e-05	PREDICTED: Apis mellifera phosphatase nuclear targeting subunit (PNUTS), mRNA
A.ipsilon_Antennae_Unigene_33877	6834	352	-	-	-	-	-	-	-	-
A.ipsilon_Antennae_Unigene_5652	3394	350	gi|300116407|ref|NP_001177850.1|	53.39	1.08e-141	hypothetical protein LOC412986 [Apis mellifera]	-	-	-	-
A.ipsilon_Antennae_Unigene_3379	4309	349	gi|91078456|ref|XP_976128.1|	51.16	5.22e-104	PREDICTED: hypothetical protein [Tribolium castaneum]	-	-	-	-
A.ipsilon_Antennae_Unigene_8969	2017	347	gi|38679391|gb|AAR26517.1|	91.01	0	antennal cytochrome P450 CYP4 [Mamestra brassicae]	gi|308316642|gb|GQ915319.2|	82.49	3e-76	Zygaena filipendulae cytochrome P450 CYP4G47 mRNA, complete cds
A.ipsilon_Antennae_Unigene_353	5091	345	gi|195425929|ref|XP_002061211.1|	76.61	0	GK10356 [Drosophila willistoni]	gi|194770928|ref|XM_001967498.1|	81.62	4e-16	Drosophila ananassae GF19605 (Dana\GF19605), mRNA
A.ipsilon_Antennae_Unigene_33523	927	345	gi|112983146|ref|NP_001036944.1|	65.69	1.65e-91	juvenile hormone binding protein an-0895 [Bombyx mori]	gi|194277478|gb|EU834743.1|	84.88	6e-08	Epiphyas postvittana takeout-like protein 4 mRNA, partial cds
A.ipsilon_Antennae_Unigene_9638	1617	344	-	-	-	-	-	-	-	-
A.ipsilon_Antennae_Unigene_33614	1000	343	gi|62530471|gb|AAX85459.1|	100	1.53e-77	pheromone binding protein 2 [Agrotis ipsilon]	gi|62530470|gb|AY973627.1|	99.42	2e-88	Agrotis ipsilon pheromone binding protein 2 gene, exons 1 through 3 and partial cds
A.ipsilon_Antennae_Unigene_33650	2625	343	gi|81248546|gb|ABB69054.1|	74.46	0	cytochrome P450 [Helicoverpa armigera]	gi|291464086|gb|GU731531.1|	87.01	3e-09	Manduca sexta cytochrome P450 6AE32 (CYP6AE32) mRNA, complete cds
A.ipsilon_Antennae_Unigene_33334	1583	343	gi|260907994|gb|ACX53796.1|	68.3	3.54e-83	DUF233 protein [Heliothis virescens]	-	-	-	-
A.ipsilon_Antennae_Unigene_5436	820	343	gi|301070154|gb|ADK55523.1|	71.95	6.47e-86	small heat shock protein [Spodoptera litura]	gi|301070153|gb|HM046616.1|	87.61	3e-53	Spodoptera litura small heat shock protein (Hsp20) mRNA, complete cds
A.ipsilon_Antennae_Unigene_3465	2445	342	gi|110761198|ref|XP_395024.3|	48.26	3.7e-24	PREDICTED: similar to bunched CG5461-PA, isoform A [Apis mellifera]	gi|33989476|gb|BC056602.1|	90	8e-16	Danio rerio zgc:65895, mRNA (cDNA clone MGC:65895 IMAGE:6801502), complete cds
A.ipsilon_Antennae_Unigene_1680	1022	341	gi|6560635|gb|AAF16695.1|AF117573_1	91.51	4.77e-50	thioredoxin-like protein [Manduca sexta]	gi|38048644|gb|AY232202.1|	90.74	7e-08	Drosophila yakuba clone yak-ad_thioredoxin mRNA sequence
A.ipsilon_Antennae_Unigene_5711	1007	341	gi|112820891|gb|ABI24161.1|	99.29	1e-76	general odorant binding protein 2 [Agrotis segetum]	gi|12621067|gb|AY017411.1|	88.66	2e-128	Helicoverpa zea general odorant binding protein 2 (GOBP2) mRNA, complete cds
A.ipsilon_Antennae_Unigene_5657	2253	337	gi|91079628|ref|XP_967731.1|	68.96	2.94e-153	PREDICTED: similar to AGAP002355-PA [Tribolium castaneum]	gi|147900401|ref|NM_001092398.1|	92.16	4e-08	Xenopus laevis glutamate-ammonia ligase (glul-a), mRNA
A.ipsilon_Antennae_Unigene_5705	1009	335	gi|260657054|gb|ACX47897.1|	74.06	1.39e-102	glutathione S-transferase [Amyelois transitella]	gi|3201478|emb|AJ006502.1|	83.15	7e-05	Bombyx mori mRNA for glutathione S-transferase
A.ipsilon_Antennae_Unigene_6731	1031	335	-	-	-	-	-	-	-	-
A.ipsilon_Antennae_Unigene_5767	1580	334	gi|66499360|ref|XP_396507.2|	40.94	1.35e-58	PREDICTED: similar to CG11550-PA [Apis mellifera]	-	-	-	-
A.ipsilon_Antennae_Unigene_33722	4033	334	gi|157123148|ref|XP_001660031.1|	76.11	0	hexokinase [Aedes aegypti]	gi|77168479|gb|DQ162795.1|	81.95	5e-09	Anopheles arabiensis hexokinase (HK) mRNA, partial cds
A.ipsilon_Antennae_Unigene_5787	4097	333	gi|38679387|gb|AAR26515.1|	93.45	0	antennal oxidoreductase [Mamestra brassicae]	gi|323530561|gb|HQ852049.1|	84.16	0	Spodoptera exigua NADPH cytochrome P450 reductase mRNA, complete cds
A.ipsilon_Antennae_Unigene_5999	4194	332	gi|189239542|ref|XP_001816493.1|	43.52	5.18e-24	PREDICTED: similar to GA19221-PA [Tribolium castaneum]	-	-	-	-
A.ipsilon_Antennae_Unigene_3483	789	331	gi|298111994|gb|ADI58372.1|	98.18	1.39e-90	cyclophilin A [Mythimna separata]	gi|2655156|gb|AF025803.1|AF025803	83.29	7e-60	Drosophila pseudoobscura cyclophilin 1 (Cyp1) mRNA, partial cds
A.ipsilon_Antennae_Unigene_5905	701	330	-	-	-	-	-	-	-	-
A.ipsilon_Antennae_Unigene_5710	1589	330	gi|118794689|ref|XP_321671.3|	37.5	8.04e-35	AGAP001454-PA [Anopheles gambiae str. PEST]	-	-	-	-
A.ipsilon_Antennae_Unigene_5903	3059	327	gi|296784921|dbj|BAJ08157.1|	53.1	3.53e-144	UDP-glucosyltransferase [Bombyx mori]	-	-	-	-
A.ipsilon_Antennae_Unigene_5037	761	327	-	-	-	-	-	-	-	-
A.ipsilon_Antennae_Unigene_5653	2690	326	gi|91090562|ref|XP_971599.1|	77.34	2.7e-124	PREDICTED: similar to CG31522 CG31522-PB [Tribolium castaneum]	gi|126430023|gb|EF389397.1|	81.82	3e-37	Drosophila sechellia strain S9 CG2781 gene, partial sequence
A.ipsilon_Antennae_Unigene_9514	1827	325	gi|187606694|emb|CAP19028.1|	79.42	0	sensory neuron membrane protein-2 [Heliothis virescens]	gi|312306069|gb|HM044391.1|	85.92	8e-06	Ostrinia nubilalis strain Univoltine Z sensory neuron membrane protein 2 (Snmp2) mRNA, complete cds
A.ipsilon_Antennae_Unigene_5986	4116	324	gi|154199628|gb|ABS71025.1|	70.38	0	putative DNA-mediated transposase [Helicoverpa zea]	gi|111378683|gb|DQ788836.1|	97.14	2e-05	Helicoverpa zea transposon Hztransib putative DNA-mediated transposase gene, complete cds
A.ipsilon_Antennae_Unigene_6836	984	323	gi|31747535|gb|AAP57467.1|	98.77	9.31e-88	Grp1-pheromone binding protein [Agrotis ipsilon]	gi|10129672|emb|AJ278992.1|	87.99	4e-83	Helicoverpa armigera mRNA for pheromone binding protein (pbp-Harm gene)
A.ipsilon_Antennae_Unigene_1610	2432	322	-	-	-	-	-	-	-	-
A.ipsilon_Antennae_Unigene_14306	2108	321	gi|4235368|gb|AAD13187.1|	35.21	1.82e-48	follicular epithelium yolk protein subunit [Plodia interpunctella]	-	-	-	-
A.ipsilon_Antennae_Unigene_6088	2370	320	gi|114053115|ref|NP_001040122.1|	61.63	1.94e-179	EN protein binding/engrailed nuclear homeoprotein-regulated protein [Bombyx mori]	gi|114053114|ref|NM_001046657.1|	81.82	7e-07	Bombyx mori EN protein binding/engrailed nuclear homeoprotein-regulated protein (LOC692810), mRNA
A.ipsilon_Antennae_Unigene_5673	777	320	-	-	-	-	-	-	-	-
A.ipsilon_Antennae_Unigene_5651	1464	319	gi|116833143|gb|ABK29484.1|	94	3.95e-49	ribonuclease [Helicoverpa armigera]	gi|195356930|ref|XM_002044846.1|	100	6e-06	Drosophila sechellia GM11704 (Dsec\GM11704), mRNA
A.ipsilon_Antennae_Unigene_5991	800	319	gi|260907805|gb|ACX53704.1|	31.16	1.44e-26	DUF233 protein [Heliothis virescens]	-	-	-	-
A.ipsilon_Antennae_Unigene_5906	1936	318	gi|62530471|gb|AAX85459.1|	98.58	3.16e-76	pheromone binding protein 2 [Agrotis ipsilon]	gi|62530470|gb|AY973627.1|	96.72	8e-80	Agrotis ipsilon pheromone binding protein 2 gene, exons 1 through 3 and partial cds
A.ipsilon_Antennae_Unigene_23592	3512	317	gi|62913889|gb|AAY21920.1|	75.3	0	cytochrome P450 [Helicoverpa armigera]	gi|291201241|emb|FP340416.1|	82.22	5e-18	83A13_SfBAC_fin, Spodoptera frugiperda BAC, egg DNA
A.ipsilon_Antennae_Unigene_6911	1762	315	gi|21898574|gb|AAM77040.1|	86.51	1.01e-57	chemosensory protein 2 [Heliothis virescens]	gi|50812919|gb|AY426540.2|	78.71	1e-10	Choristoneura fumiferana chemosensory protein 3 mRNA, complete cds
A.ipsilon_Antennae_Unigene_7164	4593	313	gi|66555624|ref|XP_396585.2|	69.25	0	PREDICTED: similar to CG4928-PB, isoform B [Apis mellifera]	gi|195480904|ref|XM_002101404.1|	85.11	6e-21	Drosophila yakuba GE17635 (Dyak\GE17635), mRNA
A.ipsilon_Antennae_Unigene_6344	1392	313	gi|114051866|ref|NP_001040134.1|	92.42	0	isocitrate dehydrogenase [Bombyx mori]	gi|307644556|gb|GU830238.1|	90.24	0	Ufeus faunus voucher RR-98-0914 isocitrate dehydrogenase (IDH) gene, partial cds
A.ipsilon_Antennae_Unigene_6075	2034	312	gi|38679391|gb|AAR26517.1|	91.01	0	antennal cytochrome P450 CYP4 [Mamestra brassicae]	gi|308316642|gb|GQ915319.2|	82.7	1e-78	Zygaena filipendulae cytochrome P450 CYP4G47 mRNA, complete cds
A.ipsilon_Antennae_Unigene_5833	2604	312	gi|38679393|gb|AAR26518.1|	85.35	0	antennal cytochrome P450 CYP9 [Mamestra brassicae]	gi|34499914|gb|AY371318.1|	81.88	8e-10	Helicoverpa armigera cytochrome P450 (CYP9A12) mRNA, complete cds
A.ipsilon_Antennae_Unigene_33580	1741	312	-	-	-	-	-	-	-	-
A.ipsilon_Antennae_Unigene_5971	588	311	gi|122894080|gb|ABM67686.1|	67.62	8.92e-39	chemosensory protein CSP1 [Plutella xylostella]	gi|27557918|emb|BX008698.1|	93.18	6e-07	Single read from an extremity of a full-length cDNA clone made from Anopheles gambiae total adult females. 5-PRIME end of clone FK0AAA14BA04 of strain 6-9 of Anopheles gambiae (African malaria mosquito)
A.ipsilon_Antennae_Unigene_5511	1920	311	-	-	-	-	-	-	-	-
A.ipsilon_Antennae_Unigene_33606	2385	310	gi|9622208|gb|AAF89672.1|AF169311_1	23.55	3.87e-10	diapause-associated protein [Ostrinia furnacalis]	gi|294991883|gb|GU980200.1|	94.83	1e-14	Biston betularia DOPA decarboxylase (Ddc) gene, partial cds
A.ipsilon_Antennae_Unigene_5707	3072	310	gi|4235368|gb|AAD13187.1|	35.21	2.79e-48	follicular epithelium yolk protein subunit [Plodia interpunctella]	gi|328725534|ref|XR_119637.1|	100	4e-27	PREDICTED: Acyrthosiphon pisum hypothetical LOC100575575 (LOC100575575), miscRNA
A.ipsilon_Antennae_Unigene_33405	1690	308	gi|205277644|gb|ACI02094.1|	81	9.12e-118	cytochrome b [Luehdorfia chinensis]	gi|328933179|gb|HQ622582.1|	94.58	3e-82	Buakea venusta isolate F1189 cytochrome b (Cytb) gene, partial cds; mitochondrial
A.ipsilon_Antennae_Unigene_1691	5298	308	gi|48094590|ref|XP_394217.1|	68.44	7.5e-177	PREDICTED: similar to CG6327-PA, isoform A [Apis mellifera]	gi|194751090|ref|XM_001957824.1|	91.3	9e-05	Drosophila ananassae GF23811 (Dana\GF23811), mRNA
A.ipsilon_Antennae_Unigene_6054	4474	307	gi|170035719|ref|XP_001845715.1|	44.61	6.61e-118	adenylate cyclase [Culex quinquefasciatus]	-	-	-	-
A.ipsilon_Antennae_Unigene_5695	1987	306	gi|17901818|gb|AAL47694.1|AF329683_1	73.59	2.32e-90	32 kDa ferritin subunit [Galleria mellonella]	gi|5738081|gb|AF161710.1|AF161710	97.3	6e-07	Calpodes ethlius midgut secreted ferritin G subunit precursor (FER2) mRNA, complete cds
A.ipsilon_Antennae_Unigene_9575	2204	305	gi|31747535|gb|AAP57467.1|	100	1.89e-88	Grp1-pheromone binding protein [Agrotis ipsilon]	gi|156073244|gb|EU057177.1|	91.8	0	Helicoverpa assulta 18S ribosomal RNA gene, complete sequence
A.ipsilon_Antennae_Unigene_5824	3074	304	gi|91083623|ref|XP_970124.1|	79.39	0	PREDICTED: similar to citrate synthase [Tribolium castaneum]	gi|157130537|ref|XM_001655689.1|	80.44	2e-57	Aedes aegypti citrate synthase partial mRNA
A.ipsilon_Antennae_Unigene_5829	3173	303	gi|304423112|gb|ADM32901.1|	68.89	7.94e-139	inhibitor of apoptosis protein [Helicoverpa armigera]	gi|304423111|gb|HQ011924.1|	81	5e-73	Helicoverpa armigera inhibitor of apoptosis protein mRNA, complete cds
A.ipsilon_Antennae_Unigene_5374	1079	303	gi|6560635|gb|AAF16695.1|AF117573_1	91.51	5.21e-50	thioredoxin-like protein [Manduca sexta]	gi|38048644|gb|AY232202.1|	90.74	8e-08	Drosophila yakuba clone yak-ad_thioredoxin mRNA sequence
A.ipsilon_Antennae_Unigene_5998	4763	303	gi|112982857|ref|NP_001036916.1|	93.5	0	G protein alpha subunit Go isoform 1 [Bombyx mori]	gi|290563179|ref|NM_001173381.1|	88.74	0	Bombyx mori G protein alpha subunit Go (Go), transcript variant 2, mRNA
A.ipsilon_Antennae_Unigene_23470	3929	302	gi|126323216|ref|XP_001374778.1|	30.92	1.48e-50	PREDICTED: similar to hCG1646516 [Monodelphis domestica]	-	-	-	-
A.ipsilon_Antennae_Unigene_5732	2497	301	gi|114051706|ref|NP_001040425.1|	55.67	7.11e-164	antennal-enriched UDP-glycosyltransferase [Bombyx mori]	gi|324035677|gb|HQ833816.1|	78.85	4e-08	Bombyx mori UDP-glucosyltransferase (UGT013830) mRNA, complete cds
A.ipsilon_Antennae_Unigene_6205	910	300	-	-	-	-	-	-	-	-
A.ipsilon_Antennae_Unigene_5930	4333	300	gi|114052659|ref|NP_001040264.1|	71.85	1.32e-147	peroxisomal biogenesis factor 3 [Bombyx mori]	gi|291201262|emb|FP340437.1|	89.13	1e-15	41B01_HaBAC_fin, Helicoverpa armigera BAC, pupae DNA
A.ipsilon_Antennae_Unigene_23858	2203	300	gi|156547485|ref|XP_001605590.1|	65.91	1.24e-23	PREDICTED: similar to GA17110-PA [Nasonia vitripennis]	gi|291201240|emb|FP340415.1|	89.16	3e-15	72F1_SfBAC_fin, Spodoptera frugiperda BAC, egg DNA
A.ipsilon_Antennae_Unigene_5960	4016	300	gi|221473671|ref|NP_995651.2|	34.97	1.74e-162	CG8086, isoform F [Drosophila melanogaster]	-	-	-	-
A.ipsilon_Antennae_Unigene_1620	1869	299	gi|187606694|emb|CAP19028.1|	80.28	4.26e-171	sensory neuron membrane protein-2 [Heliothis virescens]	gi|33359231|gb|AY341912.1|	84.5	7e-62	Bombyx mori apolipophorin III mRNA, complete cds
A.ipsilon_Antennae_Unigene_5645	2227	297	gi|67513958|dbj|BAD99563.1|	66.53	0	cytochrome P450 [Papilio xuthus]	gi|67513957|dbj|AB201381.1|	90.32	6e-10	Papilio xuthus CYP341A2 gene for cytochrome P450, complete cds
A.ipsilon_Antennae_Unigene_4419	6589	295	gi|298204361|gb|ADI61829.1|	46.3	0	endonuclease-reverse transcriptase [Bombyx mori]	gi|94470464|gb|DQ481195.1|	100	3e-05	Aedes aegypti transposon AeBuster1 transposase gene, complete cds
A.ipsilon_Antennae_Unigene_5691	1135	294	gi|114051243|ref|NP_001040382.1|	96.23	2.19e-54	FK506-binding protein [Bombyx mori]	gi|195584833|ref|XM_002082173.1|	81.9	1e-06	Drosophila simulans GD11442 (Dsim\GD11442), mRNA
A.ipsilon_Antennae_Unigene_5757	2476	294	gi|183979366|dbj|BAG30735.1|	85.53	5.39e-164	similar to CG31523-PA [Papilio xuthus]	gi|195153225|ref|XM_002017494.1|	87.65	4e-36	Drosophila persimilis GL22347 (Dper\GL22347), mRNA
A.ipsilon_Antennae_Unigene_1693	5251	293	gi|270003023|gb|EEZ99470.1|	61.34	7.88e-86	hypothetical protein TcasGA2_TC000041 [Tribolium castaneum]	gi|327282371|ref|XM_003225869.1|	81.51	2e-09	PREDICTED: Anolis carolinensis leukocyte receptor cluster member 8 homolog (LOC100562244), mRNA
A.ipsilon_Antennae_Unigene_4049	1325	293	gi|157704331|gb|ABV68854.1|	87.77	1.96e-60	elongation initiation factor 4A [Trichoplusia ni]	gi|112983735|ref|NM_001043911.1|	84.53	7e-92	Bombyx mori eukaryotic translation initiation factor 4A (Eif-4a), mRNA
A.ipsilon_Antennae_Unigene_1697	1719	291	gi|66530060|ref|XP_625151.1|	49.79	2.32e-59	PREDICTED: similar to CG14661-PA [Apis mellifera]	gi|185050604|dbj|AP009033.1|	79.31	3e-17	Bombyx mori genomic DNA, chromosome 15, BAC clone:532O09, complete sequence
A.ipsilon_Antennae_Unigene_24081	886	291	-	-	-	-	-	-	-	-
A.ipsilon_Antennae_Unigene_6504	5328	290	gi|301612402|ref|XP_002935710.1|	30.88	1.28e-75	PREDICTED: transposon Ty3-I Gag-Pol polyprotein-like, partial [Xenopus (Silurana) tropicalis]	-	-	-	-
A.ipsilon_Antennae_Unigene_1687	2624	290	gi|12585456|sp|Q25531.1|VA0D_MANSE	95.98	0	RecName: Full=V-type proton ATPase subunit d; Short=V-ATPase subunit d; AltName: Full=M40; AltName: Full=V-ATPase 40 kDa subunit; AltName: Full=Vacuolar proton pump subunit d	gi|157814129|gb|EU020869.1|	81.06	4e-64	Antheraea paukstadtorum clone Apauk3202f1 putative vacuolar ATP synthase subunit d 1 mRNA, partial cds
A.ipsilon_Antennae_Unigene_598	1460	290	gi|91082933|ref|XP_972996.1|	51.34	4.35e-48	PREDICTED: similar to CG16798 CG16798-PA [Tribolium castaneum]	-	-	-	-
A.ipsilon_Antennae_Unigene_1718	2660	289	gi|91085219|ref|XP_972532.1|	55.76	0	PREDICTED: similar to glucose dehydrogenase [Tribolium castaneum]	-	-	-	-
A.ipsilon_Antennae_Unigene_5846	1428	289	-	-	-	-	-	-	-	-
A.ipsilon_Antennae_Unigene_5865	916	289	gi|112820891|gb|ABI24161.1|	99.29	8.67e-77	general odorant binding protein 2 [Agrotis segetum]	gi|10129670|emb|AJ278991.1|	86.37	4e-123	Helicoverpa armigera mRNA for general odorant-binding protein 2 precursor, (g2Harm gene)
A.ipsilon_Antennae_Unigene_23336	2062	287	gi|38679391|gb|AAR26517.1|	88.79	0	antennal cytochrome P450 CYP4 [Mamestra brassicae]	gi|163838679|ref|NM_001112752.1|	82.24	3e-61	Bombyx mori cytochrome P450 CYP4G25 (Cyp4g25), mRNA
A.ipsilon_Antennae_Unigene_5725	2452	286	gi|193709227|ref|XP_001944504.1|	41.1	1.29e-93	PREDICTED: similar to AGAP007667-PA [Acyrthosiphon pisum]	-	-	-	-
A.ipsilon_Antennae_Unigene_29304	1419	286	gi|151301198|ref|NP_001093087.1|	71.23	1.66e-20	mobility group protein 1B [Bombyx mori]	gi|194882007|ref|XM_001975069.1|	93.62	3e-08	Drosophila erecta GG22136 (Dere\GG22136), mRNA
A.ipsilon_Antennae_Unigene_6026	802	285	gi|260907805|gb|ACX53704.1|	31.16	3.24e-26	DUF233 protein [Heliothis virescens]	-	-	-	-
A.ipsilon_Antennae_Unigene_14157	8350	285	gi|260811067|ref|XP_002600244.1|	44.57	7.67e-12	hypothetical protein BRAFLDRAFT_66750 [Branchiostoma floridae]	gi|269847897|gb|AC239119.1|	93.65	1e-14	Bicyclus anynana clone BA_Ba48N20, complete sequence
A.ipsilon_Antennae_Unigene_3430	2651	285	gi|151384885|gb|AAP20934.2|	88.63	1.82e-149	ADP/ATP translocase [Helicoverpa armigera]	gi|154091281|gb|EF207974.1|	84.88	0	Heliconius melpomene ADP/ATP tranlocase (ANT) mRNA, complete cds
A.ipsilon_Antennae_Unigene_33433	1957	285	gi|91084815|ref|XP_973232.1|	27.07	1.15e-25	PREDICTED: similar to CRAL/TRIO domain-containing protein [Tribolium castaneum]	gi|110290042|emb|AJ830884.1|	100	3e-141	Zygaena trifolii diffusemarginata partial 18S rRNA gene, specimen voucher Z005451
A.ipsilon_Antennae_Unigene_23626	7458	284	gi|209552794|gb|ACI62137.1|	31.9	0	polyprotein [Drosophila melanogaster]	-	-	-	-
A.ipsilon_Antennae_Unigene_5729	1495	284	gi|195427865|ref|XP_002061997.1|	43.08	6.65e-76	GK17295 [Drosophila willistoni]	-	-	-	-
A.ipsilon_Antennae_Unigene_10941	4227	284	gi|270015859|gb|EFA12307.1|	32.55	1.25e-110	hypothetical protein TcasGA2_TC016102 [Tribolium castaneum]	gi|326578453|gb|HQ284276.1|	88.14	2e-05	Agrotis exclamationis isolate AgrExcl.37 non-LTR retrotransposon T1Q-like reverse transcriptase gene, partial cds
A.ipsilon_Antennae_Unigene_33481	987	283	gi|114052370|ref|NP_001040518.1|	90.12	1.35e-78	S-phase kinase-associated protein [Bombyx mori]	gi|290561055|gb|BT121000.1|	79.8	2e-33	Lepeophtheirus salmonis Atlantic form clone lsaA-evv-504-164 S-phase kinase-associated protein 1 putative mRNA, complete cds
A.ipsilon_Antennae_Unigene_587	6797	283	gi|270007317|gb|EFA03765.1|	35.41	1.22e-94	hypothetical protein TcasGA2_TC013876 [Tribolium castaneum]	-	-	-	-
A.ipsilon_Antennae_Unigene_1729	745	283	gi|56463257|gb|AAV91770.1|	90.95	4.37e-112	ribosomal protein L13 [Helicoverpa zea]	gi|268306479|gb|GU084328.1|	79.61	4e-61	Manduca sexta ribosomal protein L13 (rpl13) mRNA, complete cds
A.ipsilon_Antennae_Unigene_5993	1399	283	gi|266706212|gb|ACY78413.1|	84.15	5.5e-77	pheromone binding protein 3 [Spodoptera exigua]	gi|328879865|gb|HQ436367.1|	95.56	2e-09	Helicoverpa armigera OBP15 mRNA, complete cds
A.ipsilon_Antennae_Unigene_5996	906	282	gi|31747535|gb|AAP57467.1|	98.15	4.79e-88	Grp1-pheromone binding protein [Agrotis ipsilon]	gi|62530468|gb|AY973626.1|	95.45	7e-20	Agrotis ipsilon pheromone binding protein 1 gene, exons 1 through 3 and partial cds
A.ipsilon_Antennae_Unigene_6021	797	281	gi|13235566|emb|CAC33574.1|	61.27	1.13e-47	antennal binding protein [Heliothis virescens]	gi|328879867|gb|HQ436368.1|	79.03	1e-05	Helicoverpa armigera OBP7 mRNA, complete cds
A.ipsilon_Antennae_Unigene_34102	4811	281	gi|66506366|ref|XP_397486.2|	75.33	0	PREDICTED: similar to CG3164-PB, isoform B [Apis mellifera]	gi|118791015|ref|XM_318963.3|	84.71	1e-06	Anopheles gambiae str. PEST AGAP009850-PA (AgaP_AGAP009850) mRNA, partial cds
A.ipsilon_Antennae_Unigene_1689	2225	280	gi|7576710|gb|AAF63957.1|	91.8	3.17e-175	CALNUC [Spodoptera frugiperda]	gi|195436069|ref|XM_002065965.1|	97.14	1e-05	Drosophila willistoni GK21183 (Dwil\GK21183), mRNA
A.ipsilon_Antennae_Unigene_3845	4153	280	-	-	-	-	-	-	-	-
A.ipsilon_Antennae_Unigene_6361	5977	280	-	-	-	-	-	-	-	-
A.ipsilon_Antennae_Unigene_5670	1674	280	gi|157106472|ref|XP_001649339.1|	37.4	4.02e-16	hypothetical protein AaeL_AAEL004521 [Aedes aegypti]	gi|110289909|emb|AJ830751.1|	97.25	3e-82	Apoda limacodes partial 18S rRNA gene, specimen voucher Z002135
A.ipsilon_Antennae_Unigene_5830	4108	279	gi|160333249|ref|NP_001103812.1|	67.11	0	aldehyde oxidase 1 [Bombyx mori]	gi|160333248|ref|NM_001110342.1|	82.58	8e-11	Bombyx mori aldehyde oxidase 1 (Aox1), mRNA
A.ipsilon_Antennae_Unigene_5506	1084	279	gi|260907994|gb|ACX53796.1|	68.12	1.91e-84	DUF233 protein [Heliothis virescens]	-	-	-	-
A.ipsilon_Antennae_Unigene_33834	4469	278	gi|270015184|gb|EFA11632.1|	32.02	8.57e-25	hypothetical protein TcasGA2_TC000010 [Tribolium castaneum]	gi|296427823|gb|GQ332573.1|	78.69	8e-08	Heliothis subflexa clone 89F08 ABC transporter family C protein ABCC3 (ABCC3) gene, partial cds; ABC transporter family C protein ABCC2 (ABCC2) and SMC domain protein (nachbar) genes, complete cds; and ABC transporter family C protein ABCC1 (ABCC1) gene, partial cds
A.ipsilon_Antennae_Unigene_33351	1883	277	gi|163869626|gb|ABY47891.1|	95.54	0	beta-tubulin [Mythimna separata]	gi|154091265|gb|EF207965.1|	90.94	0	Heliconius erato beta-tubulin-like (Btub) mRNA, complete sequence
A.ipsilon_Antennae_Unigene_3841	1884	277	gi|268306478|gb|ACY95360.1|	100	2.78e-69	ribosomal protein L23A [Manduca sexta]	gi|112984265|ref|NM_001043764.1|	83.6	1e-87	Bombyx mori ribosomal protein L23A (RpL23A), mRNA
A.ipsilon_Antennae_Unigene_30957	3409	277	gi|149939403|gb|ABR45904.1|	22.6	2.19e-40	hexamerin [Apis mellifera]	-	-	-	-
A.ipsilon_Antennae_Unigene_6658	1918	276	gi|290563229|ref|NP_001166694.1|	90.59	5.96e-35	cuticular protein RR-2 motif 63 [Bombyx mori]	gi|157135721|ref|XM_001663513.1|	97.22	2e-06	Aedes aegypti adult cuticle protein partial mRNA
A.ipsilon_Antennae_Unigene_6082	3550	276	gi|156555592|ref|XP_001605229.1|	48.43	0	PREDICTED: similar to conserved hypothetical protein [Nasonia vitripennis]	gi|156555591|ref|XM_001605179.1|	79.82	4e-12	PREDICTED: Nasonia vitripennis similar to conserved hypothetical protein (LOC100121618), mRNA
A.ipsilon_Antennae_Unigene_6068	4408	276	gi|156547017|ref|XP_001600734.1|	33.46	7.29e-69	PREDICTED: similar to AMP dependent coa ligase [Nasonia vitripennis]	-	-	-	-
A.ipsilon_Antennae_Unigene_2770	1706	274	gi|123301101|dbj|BAF45318.1|	97.87	7.65e-47	Y-box protein [Bombyx mori]	gi|112982791|ref|NM_001043432.1|	81.65	2e-06	Bombyx mori Y-box protein (Ybp), mRNA
A.ipsilon_Antennae_Unigene_3403	1290	274	gi|112982721|ref|NP_001037117.1|	93.75	3.89e-82	zinc finger protein [Bombyx mori]	gi|27622417|emb|BX049136.1|	93.18	1e-06	Single read from an extremity of a full-length cDNA clone made from Anopheles gambiae total adult females. 5-PRIME end of clone FK0AAC24DD10 of strain 6-9 of Anopheles gambiae (African malaria mosquito)
A.ipsilon_Antennae_Unigene_3838	1932	273	gi|156548442|ref|XP_001604961.1|	49.63	1.39e-23	PREDICTED: similar to vertebrate growth-associated protein GAP-43 homolog [Nasonia vitripennis]	-	-	-	-
A.ipsilon_Antennae_Unigene_2773	1274	273	gi|224831916|gb|ACN67046.1|	100	6.89e-124	GTP-binding nuclear protein ran [Helicoverpa armigera]	gi|327283180|ref|XM_003226272.1|	82	7e-61	PREDICTED: Anolis carolinensis GTP-binding nuclear protein Ran-like, transcript variant 1 (LOC100561269), mRNA
A.ipsilon_Antennae_Unigene_5743	666	273	gi|54039568|sp|Q8WQI5.1|RS8_SPOFR	99.52	1.19e-115	RecName: Full=40S ribosomal protein S8	gi|112984033|ref|NM_001043798.1|	80.22	4e-67	Bombyx mori ribosomal protein S8 (RpS8), mRNA
A.ipsilon_Antennae_Unigene_6102	1026	273	gi|112820891|gb|ABI24161.1|	99.29	1.03e-76	general odorant binding protein 2 [Agrotis segetum]	gi|31747514|gb|AY301980.1|	88.84	1e-129	Agrotis ipsilon general odorant binding protein 2 mRNA, complete cds
A.ipsilon_Antennae_Unigene_2760	1213	272	gi|194904804|ref|XP_001981063.1|	36.88	1.42e-54	GG11860 [Drosophila erecta]	-	-	-	-
A.ipsilon_Antennae_Unigene_3387	848	272	-	-	-	-	-	-	-	-
A.ipsilon_Antennae_Unigene_1655	2006	272	gi|67513958|dbj|BAD99563.1|	29.46	6.28e-43	cytochrome P450 [Papilio xuthus]	-	-	-	-
A.ipsilon_Antennae_Unigene_7717	1446	271	gi|118794689|ref|XP_321671.3|	37.5	7.11e-35	AGAP001454-PA [Anopheles gambiae str. PEST]	-	-	-	-
A.ipsilon_Antennae_Unigene_650	2979	270	gi|237874211|ref|NP_001153860.1|	73.55	2.55e-62	chaperonin containing TCP1, subunit 5 (epsilon) [Acyrthosiphon pisum]	-	-	-	-
A.ipsilon_Antennae_Unigene_4636	1450	270	gi|3182902|sp|Q25010.1|ACT3A_HELAM	100	0	RecName: Full=Actin, cytoplasmic A3a	gi|28070936|emb|AJ519536.1|	91.55	0	Manduca sexta mRNA for non-muscle actin (act3 gene)
A.ipsilon_Antennae_Unigene_5785	4517	270	gi|91079628|ref|XP_967731.1|	76.35	8.63e-153	PREDICTED: similar to AGAP002355-PA [Tribolium castaneum]	gi|147900401|ref|NM_001092398.1|	92.16	8e-08	Xenopus laevis glutamate-ammonia ligase (glul-a), mRNA
A.ipsilon_Antennae_Unigene_2298	6471	270	gi|289742309|gb|ADD19902.1|	36.44	1.27e-08	uncharacterized conserved protein [Glossina morsitans morsitans]	-	-	-	-
A.ipsilon_Antennae_Unigene_9703	1289	270	gi|254939725|gb|ACT88125.1|	100	1.17e-78	AT15141p [Drosophila melanogaster]	gi|170044286|ref|XM_001849733.1|	88.12	4e-127	Culex quinquefasciatus calmodulin, mRNA
A.ipsilon_Antennae_Unigene_9682	1070	268	gi|260657054|gb|ACX47897.1|	73.64	4.43e-102	glutathione S-transferase [Amyelois transitella]	gi|3201478|emb|AJ006502.1|	83.15	7e-05	Bombyx mori mRNA for glutathione S-transferase
A.ipsilon_Antennae_Unigene_5769	1628	268	gi|5833948|gb|AAD53751.1|AF172845_1	78.76	2.54e-92	death-associated LIM only protein DALP [Manduca sexta]	gi|312451914|gb|HM748969.1|	93.66	1e-41	Helicoverpa armigera strain 96S death-associated LIM-only protein (DALP) mRNA, partial cds
A.ipsilon_Antennae_Unigene_1667	1566	268	gi|91084815|ref|XP_973232.1|	30.32	2.22e-29	PREDICTED: similar to CRAL/TRIO domain-containing protein [Tribolium castaneum]	-	-	-	-
A.ipsilon_Antennae_Unigene_5664	713	268	gi|260908052|gb|ACX53824.1|	70.09	8.51e-94	DUF233 protein [Heliothis virescens]	-	-	-	-
A.ipsilon_Antennae_Unigene_1758	4608	267	gi|157135121|ref|XP_001656543.1|	47.9	9.67e-56	Tubby, putative [Aedes aegypti]	gi|195158346|ref|XM_002020017.1|	83.98	1e-25	Drosophila persimilis GL13703 (Dper\GL13703), mRNA
A.ipsilon_Antennae_Unigene_3393	1689	267	gi|194863023|ref|XP_001970238.1|	40.42	1.13e-34	GG10513 [Drosophila erecta]	gi|156554999|ref|XM_001602891.1|	82.17	2e-09	PREDICTED: Nasonia vitripennis similar to GH21853p (LOC100119100), mRNA
A.ipsilon_Antennae_Unigene_5914	3002	266	gi|93115166|gb|ABE98256.1|	56.61	1.06e-84	juvenile hormone acid methyltransferase [Samia cynthia ricini]	gi|291201261|emb|FP340436.1|	81.72	8e-35	25P08_HaBAC_fin, Helicoverpa armigera BAC, pupae DNA
A.ipsilon_Antennae_Unigene_5528	1744	266	gi|307204973|gb|EFN83512.1|	98.99	5.63e-170	Tubulin alpha-1 chain [Harpegnathos saltator]	gi|156763635|gb|EU100016.1|	97.99	0	Mythimna separata alpha-tubulin mRNA, complete cds
A.ipsilon_Antennae_Unigene_6130	3857	266	gi|112984026|ref|NP_001036831.1|	68.34	0	saposin-related [Bombyx mori]	gi|112984025|ref|NM_001043366.1|	85.87	7e-11	Bombyx mori saposin-related (Sap-r), mRNA
A.ipsilon_Antennae_Unigene_34064	11248	265	-	-	-	-	-	-	-	-
A.ipsilon_Antennae_Unigene_7410	2040	263	gi|38679391|gb|AAR26517.1|	90.65	0	antennal cytochrome P450 CYP4 [Mamestra brassicae]	gi|308316642|gb|GQ915319.2|	79.45	3e-61	Zygaena filipendulae cytochrome P450 CYP4G47 mRNA, complete cds
A.ipsilon_Antennae_Unigene_33545	2021	262	gi|156546886|ref|NP_001037028.1|	67.35	1.83e-82	ornithine decarboxylase antizyme [Bombyx mori]	gi|291201249|emb|FP340424.1|	88.82	2e-34	41P10_HaBAC_fin, Helicoverpa armigera BAC, pupae DNA
A.ipsilon_Antennae_Unigene_33396	2501	262	gi|114051706|ref|NP_001040425.1|	58.88	1.26e-158	antennal-enriched UDP-glycosyltransferase [Bombyx mori]	gi|324035677|gb|HQ833816.1|	79.3	2e-10	Bombyx mori UDP-glucosyltransferase (UGT013830) mRNA, complete cds
A.ipsilon_Antennae_Unigene_1688	2203	262	gi|87045958|gb|ABD17803.1|	58.85	1.31e-81	arylalkylamine N-acetyltransferase [Antheraea pernyi]	gi|294846042|gb|GU953216.1|	84.21	4e-08	Biston betularia arylalkylamine N-acetyltransferase (aaNAT) mRNA, complete cds
A.ipsilon_Antennae_Unigene_19893	2391	262	gi|266706212|gb|ACY78413.1|	84.15	1.07e-76	pheromone binding protein 3 [Spodoptera exigua]	gi|208436006|gb|FJ201994.1|	83.18	4e-08	Plutella xylostella pheromone binding protein 1 mRNA, complete cds
A.ipsilon_Antennae_Unigene_5679	747	261	-	-	-	-	-	-	-	-
A.ipsilon_Antennae_Unigene_6106	4045	261	gi|91081645|ref|XP_968283.1|	56	2.05e-86	PREDICTED: similar to CG13698 CG13698-PB [Tribolium castaneum]	-	-	-	-
A.ipsilon_Antennae_Unigene_6057	2694	260	gi|62913889|gb|AAY21920.1|	75.3	0	cytochrome P450 [Helicoverpa armigera]	gi|291201241|emb|FP340416.1|	81.07	5e-17	83A13_SfBAC_fin, Spodoptera frugiperda BAC, egg DNA
A.ipsilon_Antennae_Unigene_5992	1474	260	gi|260907994|gb|ACX53796.1|	68.56	7.71e-85	DUF233 protein [Heliothis virescens]	gi|22293484|emb|AJ487477.1|	90	3e-05	Heliothis virescens mRNA for putative chemosensory receptor 2 (r1 gene)
A.ipsilon_Antennae_Unigene_2751	2336	259	gi|307183252|gb|EFN70121.1|	35.15	3.18e-33	hypothetical protein EAG_01438 [Camponotus floridanus]	-	-	-	-
A.ipsilon_Antennae_Unigene_5953	1283	259	-	-	-	-	-	-	-	-
A.ipsilon_Antennae_Unigene_34081	2911	259	gi|170046448|ref|XP_001850777.1|	36.72	1.88e-62	conserved hypothetical protein [Culex quinquefasciatus]	gi|86449988|gb|DQ356453.1|	97.73	5e-11	Pectinophora gossypiella clone PBW-12 microsatellite sequence
A.ipsilon_Antennae_Unigene_5803	2658	259	gi|401323|sp|P31400.1|VATA_MANSE	94.96	0	RecName: Full=V-type proton ATPase catalytic subunit A; Short=V-ATPase subunit A; AltName: Full=V-ATPase 69 kDa subunit; AltName: Full=Vacuolar proton pump subunit alpha	gi|148298877|ref|NM_001098359.1|	86.04	0	Bombyx mori vacuolar ATP synthase catalytic subunit A (LOC100037424), mRNA
A.ipsilon_Antennae_Unigene_23995	1873	259	gi|18140731|gb|AAL60413.1|AF393488_1	74.47	3.38e-59	antennal binding protein 3 [Manduca sexta]	gi|18140730|gb|AF393488.1|AF393488	92.11	2e-49	Manduca sexta antennal binding protein 3 mRNA, complete cds
A.ipsilon_Antennae_Unigene_5946	829	258	gi|194277479|gb|ACF39404.1|	70.35	1.37e-91	takeout-like protein 4 [Epiphyas postvittana]	gi|194277478|gb|EU834743.1|	83.91	4e-06	Epiphyas postvittana takeout-like protein 4 mRNA, partial cds
A.ipsilon_Antennae_Unigene_3382	1736	257	gi|28804517|dbj|BAC57964.1|	81.77	2.87e-174	calreticulin [Bombyx mori]	gi|306846505|gb|HM240516.1|	84.06	0	Plutella xylostella calreticulin mRNA, complete cds
A.ipsilon_Antennae_Unigene_5873	3926	257	gi|189235737|ref|XP_001808400.1|	37.24	5.33e-15	PREDICTED: similar to GA14032-PA [Tribolium castaneum]	gi|156537776|ref|XM_001607988.1|	93.02	2e-05	PREDICTED: Nasonia vitripennis similar to GA14032-PA (LOC100124162), mRNA
A.ipsilon_Antennae_Unigene_2740	1986	257	gi|306518656|ref|NP_001182390.1|	53.74	5.12e-138	UDP-glucosyltransferase [Bombyx mori]	-	-	-	-
A.ipsilon_Antennae_Unigene_5262	6141	256	gi|112982655|ref|NP_001036975.1|	71.85	0	period [Bombyx mori]	gi|148467516|gb|EF364034.1|	84.99	7e-114	Spodoptera littoralis antennal period protein (PER) mRNA, partial cds
A.ipsilon_Antennae_Unigene_23362	5475	256	gi|66512834|ref|XP_395069.2|	75.71	4.75e-150	PREDICTED: similar to CG6330-PA, isoform A [Apis mellifera]	gi|158289189|ref|XM_310948.4|	83.49	6e-09	Anopheles gambiae str. PEST AGAP000188-PA (AgaP_AGAP000188) mRNA, complete cds
A.ipsilon_Antennae_Unigene_5545	1646	255	gi|114053115|ref|NP_001040122.1|	53.39	9.06e-85	EN protein binding/engrailed nuclear homeoprotein-regulated protein [Bombyx mori]	gi|114053114|ref|NM_001046657.1|	87.5	2e-06	Bombyx mori EN protein binding/engrailed nuclear homeoprotein-regulated protein (LOC692810), mRNA
A.ipsilon_Antennae_Unigene_6052	1821	254	gi|78099971|sp|Q8MUC5.1|CU36_MANSE	85.45	2.05e-45	RecName: Full=Pupal cuticle protein 36; AltName: Full=MS-PCP36; Short=MsCP36; Flags: Precursor	gi|22000819|gb|AF526296.1|	89.87	2e-15	Manduca sexta cuticle protein 36 (CP36) mRNA, complete cds
A.ipsilon_Antennae_Unigene_6268	4012	254	gi|74844658|sp|Q95V34.1|RS4_SPOFR	98.48	2.28e-146	RecName: Full=40S ribosomal protein S4	gi|195377378|ref|XM_002047432.1|	81.48	2e-45	Drosophila virilis GJ13462 (Dvir\GJ13462), mRNA
A.ipsilon_Antennae_Unigene_33645	2971	253	gi|62946676|gb|AAY22446.1|	78.98	0	antennal aldehyde oxidase [Mamestra brassicae]	gi|160333246|ref|NM_001110341.1|	94.74	5e-05	Bombyx mori aldehyde oxidase 2 (Aox2), mRNA
A.ipsilon_Antennae_Unigene_5985	762	253	gi|112820891|gb|ABI24161.1|	99.29	6.31e-77	general odorant binding protein 2 [Agrotis segetum]	gi|10129670|emb|AJ278991.1|	87.65	7e-137	Helicoverpa armigera mRNA for general odorant-binding protein 2 precursor, (g2Harm gene)
A.ipsilon_Antennae_Unigene_33758	4836	252	gi|7677032|gb|AAF66996.1|AF132032_1	57.91	0	timeless [Antheraea pernyi]	gi|7677031|gb|AF132032.1|AF132032	87.32	9e-08	Antheraea pernyi timeless (TIM) mRNA, complete cds
A.ipsilon_Antennae_Unigene_6096	3410	251	gi|308316676|gb|ACZ97420.2|	52.73	2.19e-150	UGT35E1 [Zygaena filipendulae]	gi|291201237|emb|FP340412.1|	87.04	4e-18	41I04_SfBAC_fin, Spodoptera frugiperda BAC, egg DNA
A.ipsilon_Antennae_Unigene_33679	2775	251	gi|193659734|ref|XP_001943504.1|	42.5	2.17e-30	PREDICTED: similar to AGAP008825-PA [Acyrthosiphon pisum]	-	-	-	-
A.ipsilon_Antennae_Unigene_24092	2501	250	gi|194744169|ref|XP_001954567.1|	44.64	8.51e-125	GF16679 [Drosophila ananassae]	-	-	-	-
A.ipsilon_Antennae_Unigene_9203	1547	249	gi|270009128|gb|EFA05576.1|	90.72	2.17e-45	hypothetical protein TcasGA2_TC015765 [Tribolium castaneum]	gi|113194944|gb|AE014134.5|	88.24	2e-73	Drosophila melanogaster chromosome 2L, complete sequence
A.ipsilon_Antennae_Unigene_4923	1433	249	gi|164448652|ref|NP_001106738.1|	74.91	3.29e-117	ubiquinol-cytochrome c reductase [Bombyx mori]	gi|306847626|gb|HM210791.1|	82.01	6e-06	Plutella xylostella Rieske iron-sulfur protein gene, complete cds
A.ipsilon_Antennae_Unigene_5795	2408	248	gi|281398678|gb|ADA68175.1|	62.73	0	cytochrome p450 321B1 [Spodoptera litura]	-	-	-	-
A.ipsilon_Antennae_Unigene_5457	994	248	gi|6560635|gb|AAF16695.1|AF117573_1	91.51	4.61e-50	thioredoxin-like protein [Manduca sexta]	gi|38048644|gb|AY232202.1|	90.74	7e-08	Drosophila yakuba clone yak-ad_thioredoxin mRNA sequence
A.ipsilon_Antennae_Unigene_1721	1550	248	gi|114051712|ref|NP_001040327.1|	89.5	3.33e-86	ras-related protein 2 [Bombyx mori]	gi|328778194|ref|XM_003249411.1|	81.59	5e-25	PREDICTED: Apis mellifera Ras-associated protein 2-like (Rap2l), mRNA
A.ipsilon_Antennae_Unigene_5714	1898	248	gi|146183114|ref|XP_001025721.2|	30	1.19e-11	hypothetical protein TTHERM_00929580 [Tetrahymena thermophila]	gi|148298788|ref|NM_001098331.1|	89.23	2e-09	Bombyx mori hypothetical protein LOC778506 (LOC778506), mRNA
A.ipsilon_Antennae_Unigene_10005	1809	247	gi|187606694|emb|CAP19028.1|	79.42	0	sensory neuron membrane protein-2 [Heliothis virescens]	gi|312306069|gb|HM044391.1|	85.92	8e-06	Ostrinia nubilalis strain Univoltine Z sensory neuron membrane protein 2 (Snmp2) mRNA, complete cds
A.ipsilon_Antennae_Unigene_33736	2206	247	gi|77415674|emb|CAJ01506.1|	84.06	2.93e-65	hypothetical protein [Manduca sexta]	gi|77415673|emb|AJ973459.1|	83.23	5e-20	Manduca sexta partial mRNA for hypothetical protein (ORF10), clone msexEST10
A.ipsilon_Antennae_Unigene_4807	1410	245	gi|1146408|gb|AAA85089.1|	63.93	6.38e-65	gallerin [Galleria mellonella]	gi|112983653|ref|NM_001043407.1|	93.18	2e-06	Bombyx mori Bombyrin (LOC692416), mRNA
A.ipsilon_Antennae_Unigene_5899	5239	244	gi|160333247|ref|NP_001103811.1|	65.76	0	aldehyde oxidase 2 [Bombyx mori]	gi|148298725|ref|NM_001098285.1|	90.62	1e-10	Bombyx mori ADP-ribosylation factor (LOC778456), mRNA
A.ipsilon_Antennae_Unigene_5656	2239	244	-	-	-	-	-	-	-	-
A.ipsilon_Antennae_Unigene_5709	2003	244	gi|24181418|gb|AAL48300.1|	89.29	0	cytochrome P450 CYP4L4 [Mamestra brassicae]	gi|291201237|emb|FP340412.1|	88.89	5e-38	41I04_SfBAC_fin, Spodoptera frugiperda BAC, egg DNA
A.ipsilon_Antennae_Unigene_5654	1489	243	-	-	-	-	-	-	-	-
A.ipsilon_Antennae_Unigene_30964	743	242	-	-	-	-	gi|290758069|gb|GU592049.1|	100	6e-26	Hyphantria cunea mitochondrion, complete genome
A.ipsilon_Antennae_Unigene_30286	2450	242	gi|307185193|gb|EFN71330.1|	39.81	5.34e-31	Putative GPI-anchor transamidase [Camponotus floridanus]	-	-	-	-
A.ipsilon_Antennae_Unigene_5558	1160	241	gi|157106472|ref|XP_001649339.1|	37.4	2.45e-16	hypothetical protein AaeL_AAEL004521 [Aedes aegypti]	-	-	-	-
A.ipsilon_Antennae_Unigene_2802	4263	241	gi|112983416|ref|NP_001036972.1|	91.57	4.38e-87	ras protein [Bombyx mori]	gi|169668012|gb|EU365127.1|	82.08	2e-63	Bombus ignitus RAS-like protein mRNA, complete cds
A.ipsilon_Antennae_Unigene_5697	1033	240	gi|114053231|ref|NP_001040287.1|	65.52	1.57e-32	vacuolar ATP synthase subunit G [Bombyx mori]	gi|195158065|ref|XM_002019879.1|	88.33	1e-06	Drosophila persimilis GL11956 (Dper\GL11956), mRNA
A.ipsilon_Antennae_Unigene_33506	3184	240	gi|156547010|ref|XP_001600611.1|	63.96	1.82e-175	PREDICTED: similar to ENSANGP00000011450 [Nasonia vitripennis]	gi|194881096|ref|XM_001974649.1|	80.85	2e-13	Drosophila erecta GG20971 (Dere\GG20971), mRNA
A.ipsilon_Antennae_Unigene_1727	2466	239	gi|261335921|emb|CBH09301.1|	36.54	6.65e-106	putative ecdysone oxidase [Heliconius melpomene]	gi|72045434|ref|XM_791349.1|	90	4e-05	PREDICTED: Strongylocentrotus purpuratus similar to Choline dehydrogenase (LOC591798), mRNA
A.ipsilon_Antennae_Unigene_5827	1803	239	gi|91084815|ref|XP_973232.1|	30.16	5.54e-35	PREDICTED: similar to CRAL/TRIO domain-containing protein [Tribolium castaneum]	-	-	-	-
A.ipsilon_Antennae_Unigene_2747	964	239	gi|160333678|ref|NP_001036994.1|	67	2.02e-71	glutathione S-transferase sigma 2 [Bombyx mori]	gi|297340779|gb|HM209427.1|	86.61	8e-23	Helicoverpa armigera isolation-source cotton (Wasim) glutathione S-transferase mRNA, complete cds
A.ipsilon_Antennae_Unigene_5624	2519	239	gi|401326|sp|P31410.1|VATB_HELVI	97.57	0	RecName: Full=V-type proton ATPase subunit B; Short=V-ATPase subunit B; AltName: Full=Vacuolar proton pump subunit B	gi|237458|gb|S61797.1|	89.08	1e-23	vacuolar (V-type) H(+)-ATPase B subunit [Helicoverpa virescens, fifth instar larvae, midgut and Malpighian tubules, mRNA, 2149 nt]
A.ipsilon_Antennae_Unigene_33804	2119	238	gi|1718095|sp|P55277.1|VATL_HELVI	99.35	6.41e-78	RecName: Full=V-type proton ATPase 16 kDa proteolipid subunit; Short=V-ATPase 16 kDa proteolipid subunit; AltName: Full=Vacuolar proton pump 16 kDa proteolipid subunit	gi|148298828|ref|NM_001098292.1|	83.97	3e-52	Bombyx mori vacuolar H+ ATP synthase 16 kDa proteolipid subunit (VATPc), mRNA
A.ipsilon_Antennae_Unigene_5532	945	238	gi|290560816|ref|NP_001166748.1|	55.14	3.5e-20	cuticular protein hypothetical 30 [Bombyx mori]	gi|290560815|ref|NM_001173277.1|	93.55	5e-15	Bombyx mori cuticular protein hypothetical 30 (CPH30), mRNA
A.ipsilon_Antennae_Unigene_3460	6085	238	gi|307170050|gb|EFN62498.1|	35.55	9.72e-40	RNA-directed DNA polymerase from mobile element jockey [Camponotus floridanus]	-	-	-	-
A.ipsilon_Antennae_Unigene_5844	1514	238	gi|156763634|gb|ABU94676.1|	97.27	0	alpha-tubulin [Xestia c-nigrum]	gi|237636933|gb|FJ550360.1|	100	3e-08	Heliothis virescens alpha tubulin mRNA, complete cds
A.ipsilon_Antennae_Unigene_5887	880	238	-	-	-	-	-	-	-	-
A.ipsilon_Antennae_Unigene_5575	1829	238	gi|112983503|ref|NP_001036887.1|	95.31	0	beta-tubulin [Bombyx mori]	gi|112983502|ref|NM_001043422.1|	90.74	1e-07	Bombyx mori beta-tubulin (Tub1), mRNA
A.ipsilon_Antennae_Unigene_33676	2533	236	gi|156546886|ref|NP_001037028.1|	67.35	3.38e-84	ornithine decarboxylase antizyme [Bombyx mori]	gi|291201260|emb|FP340435.1|	90.91	1e-26	23L11_HaBAC_fin, Helicoverpa armigera BAC, pupae DNA
A.ipsilon_Antennae_Unigene_1465	1882	235	gi|292397848|gb|ADE27964.1|	95.18	0	arginine kinase [Heliothis virescens]	gi|256352408|gb|GQ379235.1|	92.39	0	Spodoptera exigua arginine kinase (AK) mRNA, complete cds
A.ipsilon_Antennae_Unigene_2784	1161	235	gi|187423907|ref|NP_001119729.1|	66.97	1.99e-34	pupal cuticle protein precursor [Bombyx mori]	gi|5902|emb|X68931.1|	91.94	1e-12	B.mori PCP gene for pupal cuticle protein, exon 2
A.ipsilon_Antennae_Unigene_33697	3298	234	gi|291464087|gb|ADE05581.1|	60.93	3.45e-177	cytochrome P450 6AE32 [Manduca sexta]	-	-	-	-
A.ipsilon_Antennae_Unigene_3846	1175	234	gi|291049783|ref|NP_001091820.2|	84.16	6.86e-99	Bax inhibitor-1-like protein [Bombyx mori]	gi|116272494|gb|DQ985593.1|	79.79	1e-62	Bombyx mori clone 001_2005-04-16_001516 Bax inhibitor-1-like protein mRNA, complete cds
A.ipsilon_Antennae_Unigene_5869	785	234	gi|294862569|gb|ADF45669.1|	97.67	1.48e-92	translational controlled tumor protein [Helicoverpa armigera]	gi|112982879|ref|NM_001044107.1|	86.62	3e-145	Bombyx mori translationally controlled tumor protein (Tctp), mRNA
A.ipsilon_Antennae_Unigene_1723	1964	234	gi|283826817|gb|ADB43610.1|	95.56	0	chitin deacetylase 1 [Helicoverpa armigera]	gi|283826816|gb|GQ411189.1|	90.77	0	Helicoverpa armigera chitin deacetylase 1 (cda1) mRNA, complete cds
A.ipsilon_Antennae_Unigene_1747	935	234	gi|268306420|gb|ACY95331.1|	100	5.29e-138	ribosomal protein L8 [Manduca sexta]	gi|257167819|gb|GQ267786.1|	92.99	0	Sesamia nonagrioides ribosomal protein L8 (RPL8) mRNA, partial cds
A.ipsilon_Antennae_Unigene_24079	1735	234	gi|114050851|ref|NP_001040157.1|	53.36	1.24e-68	tetraspanin E [Bombyx mori]	gi|87248232|gb|DQ311224.1|	93.18	2e-06	Bombyx mori tetraspanin D mRNA, complete cds
A.ipsilon_Antennae_Unigene_33693	3749	234	gi|66557450|ref|XP_397056.2|	96.88	2.91e-103	PREDICTED: similar to Rab-protein 14 CG4212-PA, isoform A isoform 1 [Apis mellifera]	gi|221116374|ref|XM_002162910.1|	80.71	4e-37	PREDICTED: Hydra magnipapillata similar to Ras-related protein Rab-14 (LOC100203942), partial mRNA
A.ipsilon_Antennae_Unigene_5826	3858	234	gi|156547193|ref|XP_001604224.1|	38.28	2.76e-48	PREDICTED: similar to sodium/potassium-dependent atpase beta-2 subunit [Nasonia vitripennis]	-	-	-	-
A.ipsilon_Antennae_Unigene_6417	868	234	gi|112820891|gb|ABI24161.1|	99.29	7.88e-77	general odorant binding protein 2 [Agrotis segetum]	gi|50313216|gb|AY669087.1|	87.05	4e-123	Spodoptera frugiperda GOBP2 mRNA, complete cds
A.ipsilon_Antennae_Unigene_1696	3325	233	gi|158299082|ref|XP_319201.4|	58.01	0	AGAP010048-PA [Anopheles gambiae str. PEST]	gi|195387067|ref|XM_002052190.1|	82.83	1e-05	Drosophila virilis GJ17441 (Dvir\GJ17441), mRNA
A.ipsilon_Antennae_Unigene_5866	3752	232	gi|38679387|gb|AAR26515.1|	93.89	0	antennal oxidoreductase [Mamestra brassicae]	gi|323530561|gb|HQ852049.1|	97.06	6e-05	Spodoptera exigua NADPH cytochrome P450 reductase mRNA, complete cds
A.ipsilon_Antennae_Unigene_4437	2641	232	gi|12585456|sp|Q25531.1|VA0D_MANSE	95.98	0	RecName: Full=V-type proton ATPase subunit d; Short=V-ATPase subunit d; AltName: Full=M40; AltName: Full=V-ATPase 40 kDa subunit; AltName: Full=Vacuolar proton pump subunit d	gi|157814129|gb|EU020869.1|	80.86	9e-62	Antheraea paukstadtorum clone Apauk3202f1 putative vacuolar ATP synthase subunit d 1 mRNA, partial cds
A.ipsilon_Antennae_Unigene_371	3702	230	gi|182510216|ref|NP_001116819.1|	73.24	2.08e-170	YAP65-like protein [Bombyx mori]	gi|291201244|emb|FP340419.1|	98.64	6e-70	78G03_SfBAC_fin, Spodoptera frugiperda BAC, egg DNA
A.ipsilon_Antennae_Unigene_5737	1428	230	-	-	-	-	-	-	-	-
A.ipsilon_Antennae_Unigene_33774	6512	229	gi|160333247|ref|NP_001103811.1|	66.61	0	aldehyde oxidase 2 [Bombyx mori]	gi|112382207|gb|DQ835587.1|	93.94	4e-29	Choristoneura fumiferana antifreeze protein Iu1 gene, complete cds
A.ipsilon_Antennae_Unigene_2785	2728	229	gi|270005727|gb|EFA02175.1|	55.01	8.51e-118	hypothetical protein TcasGA2_TC007831 [Tribolium castaneum]	gi|198474321|ref|XM_001356606.2|	79.43	3e-09	Drosophila pseudoobscura pseudoobscura GA16373 (Dpse\GA16373), mRNA
A.ipsilon_Antennae_Unigene_2741	2514	228	gi|91082037|ref|XP_970725.1|	66	4.2e-164	PREDICTED: similar to AGAP004744-PA [Tribolium castaneum]	gi|194903564|ref|XM_001980857.1|	83.23	5e-20	Drosophila erecta GG13653 (Dere\GG13653), mRNA
A.ipsilon_Antennae_Unigene_1749	1684	228	gi|307179132|gb|EFN67604.1|	87.5	5.75e-71	Ubiquitin-conjugating enzyme E2 variant 2 [Camponotus floridanus]	gi|27628471|emb|BX055190.1|	83.51	1e-25	Single read from an extremity of a full-length cDNA clone made from Anopheles gambiae total adult females. 5-PRIME end of clone FK0AAC33CH06 of strain 6-9 of Anopheles gambiae (African malaria mosquito)
A.ipsilon_Antennae_Unigene_33678	1661	227	gi|6560653|gb|AAF16704.1|AF117582_1	85.98	1.25e-102	calcyphosine-like protein [Manduca sexta]	gi|160333135|ref|NM_001110324.1|	83.21	3e-14	Bombyx mori calcyphosphine (LOC732931), transcript variant 1, mRNA
A.ipsilon_Antennae_Unigene_5909	4018	227	gi|160333249|ref|NP_001103812.1|	68.67	0	aldehyde oxidase 1 [Bombyx mori]	gi|160333248|ref|NM_001110342.1|	81.82	2e-08	Bombyx mori aldehyde oxidase 1 (Aox1), mRNA
A.ipsilon_Antennae_Unigene_6133	3064	226	gi|157110262|ref|XP_001651027.1|	85.56	4e-180	speckle-type poz protein [Aedes aegypti]	gi|164449755|ref|NM_142069.3|	82.54	9e-10	Drosophila melanogaster roadkill (rdx), transcript variant E, mRNA
A.ipsilon_Antennae_Unigene_33569	796	226	gi|13235566|emb|CAC33574.1|	61.27	8.58e-48	antennal binding protein [Heliothis virescens]	gi|328879867|gb|HQ436368.1|	79.03	1e-05	Helicoverpa armigera OBP7 mRNA, complete cds
A.ipsilon_Antennae_Unigene_6064	4555	226	gi|308497342|ref|XP_003110858.1|	71.96	0	CRE-UBQ-1 protein [Caenorhabditis remanei]	gi|195125344|ref|XM_002007103.1|	82.94	0	Drosophila mojavensis GI12770 (Dmoj\GI12770), mRNA
A.ipsilon_Antennae_Unigene_34704	8840	226	-	-	-	-	-	-	-	-
A.ipsilon_Antennae_Unigene_5806	3517	226	gi|122920502|pdb|2I1J|A	91.52	0	Chain A, Moesin From Spodoptera Frugiperda At 2.1 Angstroms Resolution	gi|170053293|ref|XM_001862572.1|	85.65	4e-40	Culex quinquefasciatus moesin/ezrin/radixin, mRNA
A.ipsilon_Antennae_Unigene_3849	3753	225	-	-	-	-	-	-	-	-
A.ipsilon_Antennae_Unigene_24091	2857	225	gi|51702278|sp|P62924.1|IF5A_SPOEX	100	6.71e-89	RecName: Full=Eukaryotic translation initiation factor 5A; Short=eIF-5A	gi|183979234|dbj|AB264704.1|	89.11	3e-160	Papilio xuthus mRNA for eukaryotic initiation factor 5A, complete cds, clone: Psg43
A.ipsilon_Antennae_Unigene_5636	1596	225	gi|163869626|gb|ABY47891.1|	95.54	0	beta-tubulin [Mythimna separata]	gi|154091265|gb|EF207965.1|	90.94	0	Heliconius erato beta-tubulin-like (Btub) mRNA, complete sequence
A.ipsilon_Antennae_Unigene_5576	1718	225	gi|260907994|gb|ACX53796.1|	68.39	2.92e-62	DUF233 protein [Heliothis virescens]	-	-	-	-
A.ipsilon_Antennae_Unigene_5639	2314	224	gi|290965852|gb|ADD71058.1|	62.9	7.11e-94	odorant-binding protein [Chilo suppressalis]	-	-	-	-
A.ipsilon_Antennae_Unigene_4458	821	224	gi|194303591|gb|ACF41193.1|	91.67	1.9e-53	mitochondrial cytochrome c [Bombyx mori]	gi|29292941|dbj|AB106611.1|	84.08	3e-31	Liriomyza sativae cytc gene for cytochrome c, partial sequence, country:Japan:Okinawa
A.ipsilon_Antennae_Unigene_13073	4306	221	gi|134001323|gb|ABO45239.1|	70.42	1.56e-23	reverse transcriptase [Ostrinia nubilalis]	gi|291201249|emb|FP340424.1|	86.08	6e-27	41P10_HaBAC_fin, Helicoverpa armigera BAC, pupae DNA
A.ipsilon_Antennae_Unigene_5810	3927	221	-	-	-	-	-	-	-	-
A.ipsilon_Antennae_Unigene_9324	2098	221	gi|114051706|ref|NP_001040425.1|	67.48	3.23e-160	antennal-enriched UDP-glycosyltransferase [Bombyx mori]	gi|324035677|gb|HQ833816.1|	81.15	4e-05	Bombyx mori UDP-glucosyltransferase (UGT013830) mRNA, complete cds
A.ipsilon_Antennae_Unigene_6595	6012	221	gi|91087117|ref|XP_975180.1|	45.31	6.61e-84	PREDICTED: similar to TSSC1 [Tribolium castaneum]	gi|194685993|emb|CU928265.1|	86.21	1e-25	H.melpomene DNA sequence from clone AEHM-18H13, complete sequence
A.ipsilon_Antennae_Unigene_4805	2797	221	gi|183979315|dbj|BAG30754.1|	92.55	0	DEAD box polypeptide 5 [Papilio xuthus]	gi|290563826|ref|NM_001044117.3|	82.24	1e-39	Bombyx mori DEAD box polypeptide 5 (LOC732932), transcript variant 1, mRNA
A.ipsilon_Antennae_Unigene_5916	1681	221	gi|114051706|ref|NP_001040425.1|	62.47	6.18e-166	antennal-enriched UDP-glycosyltransferase [Bombyx mori]	gi|198455270|ref|XM_001359886.2|	92.86	3e-05	Drosophila pseudoobscura pseudoobscura GA19749 (Dpse\GA19749), mRNA
A.ipsilon_Antennae_Unigene_926	4235	221	gi|170056173|ref|XP_001863912.1|	37.82	1.75e-11	conserved hypothetical protein [Culex quinquefasciatus]	-	-	-	-
A.ipsilon_Antennae_Unigene_5921	2863	221	gi|4235368|gb|AAD13187.1|	34.86	2.19e-47	follicular epithelium yolk protein subunit [Plodia interpunctella]	-	-	-	-
A.ipsilon_Antennae_Unigene_1684	2725	220	gi|226001155|dbj|BAG71423.2|	60.24	7.97e-108	olfactory receptor [Mythimna separata]	gi|240148394|gb|GQ165718.1|	85.42	5e-11	Helicoverpa armigera candidate odorant receptor 1 mRNA, complete cds
A.ipsilon_Antennae_Unigene_5792	2095	220	gi|91079628|ref|XP_967731.1|	69.23	2.7e-153	PREDICTED: similar to AGAP002355-PA [Tribolium castaneum]	gi|147900401|ref|NM_001092398.1|	92.16	4e-08	Xenopus laevis glutamate-ammonia ligase (glul-a), mRNA
A.ipsilon_Antennae_Unigene_33930	5235	220	gi|157131371|ref|XP_001662217.1|	90.38	0	na+/k+ atpase alpha subunit [Aedes aegypti]	gi|194899625|ref|XM_001979324.1|	79.68	0	Drosophila erecta GG24266 (Dere\GG24266), mRNA
A.ipsilon_Antennae_Unigene_6204	1117	220	gi|20139899|sp|Q95V32.1|RS6_SPOFR	90.51	1.96e-124	RecName: Full=40S ribosomal protein S6	gi|112982660|ref|NM_001044101.1|	83.27	7e-141	Bombyx mori ribosomal protein S6 (RpS6), mRNA
A.ipsilon_Antennae_Unigene_3840	1560	220	gi|9624379|gb|AAF90147.1|AF274021_1	64.44	1.41e-84	tetraspanin D107 [Manduca sexta]	gi|114051226|ref|NM_001046854.1|	81.35	1e-16	Bombyx mori tetraspanin D107 (LOC693101), mRNA
A.ipsilon_Antennae_Unigene_6558	1124	220	gi|112820889|gb|ABI24160.1|	99.29	1.14e-79	general odorant binding protein 1 [Agrotis ipsilon]	gi|15983752|gb|AY049739.1|	89.7	2e-138	Helicoverpa armigera general odorant binding protein 1 (G1) mRNA, partial cds
A.ipsilon_Antennae_Unigene_5712	1284	219	gi|290559935|ref|NP_001166792.1|	64.71	5.14e-18	cuticular protein glycine-rich 10 [Bombyx mori]	-	-	-	-
A.ipsilon_Antennae_Unigene_4432	2756	219	gi|27462828|gb|AAO15603.1|AF462066_1	86.86	0	sensory neuron membrane protein [Mamestra brassicae]	gi|312306075|gb|HM044388.1|	82.94	9e-19	Ostrinia nubilalis strain Univoltine Z sensory neuron membrane protein 1 (Snmp1) mRNA, complete cds
A.ipsilon_Antennae_Unigene_5982	2428	219	gi|156547017|ref|XP_001600734.1|	33.46	3.75e-69	PREDICTED: similar to AMP dependent coa ligase [Nasonia vitripennis]	-	-	-	-
A.ipsilon_Antennae_Unigene_34231	872	219	gi|122894080|gb|ABM67686.1|	59.29	3.36e-43	chemosensory protein CSP1 [Plutella xylostella]	gi|170033626|ref|XM_001844626.1|	92.68	6e-05	Culex quinquefasciatus serine/threonine kinase, mRNA
A.ipsilon_Antennae_Unigene_5908	3059	218	gi|307178580|gb|EFN67256.1|	97.22	1.48e-33	Guanine nucleotide-binding protein subunit gamma-e [Camponotus floridanus]	gi|27639636|emb|BX066355.1|	81.03	4e-15	Single read from an extremity of a full-length cDNA clone made from Anopheles gambiae total adult females. 5-PRIME end of clone FK0AAC5CE09 of strain 6-9 of Anopheles gambiae (African malaria mosquito)
A.ipsilon_Antennae_Unigene_1724	916	217	gi|161015755|gb|ABX55885.1|	89.04	7.27e-108	ribosomal protein L7A [Spodoptera exigua]	gi|154091261|gb|EF207963.1|	83.66	3e-167	Heliconius melpomene ribosomal protein L7a (RpL7a) mRNA, complete cds
A.ipsilon_Antennae_Unigene_6939	6276	217	gi|270015337|gb|EFA11785.1|	36.19	6.02e-56	hypothetical protein TcasGA2_TC008564 [Tribolium castaneum]	gi|296427823|gb|GQ332573.1|	88.33	7e-06	Heliothis subflexa clone 89F08 ABC transporter family C protein ABCC3 (ABCC3) gene, partial cds; ABC transporter family C protein ABCC2 (ABCC2) and SMC domain protein (nachbar) genes, complete cds; and ABC transporter family C protein ABCC1 (ABCC1) gene, partial cds
A.ipsilon_Antennae_Unigene_1707	2703	217	gi|157138700|ref|XP_001657344.1|	72.65	0	vacuolar proton atpases [Aedes aegypti]	gi|194743255|ref|XM_001954080.1|	83.91	1e-05	Drosophila ananassae GF18112 (Dana\GF18112), mRNA
A.ipsilon_Antennae_Unigene_5728	1219	216	gi|238800254|gb|ACR56003.1|	30.88	7.7e-08	Ly-6/neurotoxin superfamily member 1 [Nilaparvata lugens]	-	-	-	-
A.ipsilon_Antennae_Unigene_33746	2249	216	gi|81248546|gb|ABB69054.1|	75.44	0	cytochrome P450 [Helicoverpa armigera]	gi|163256091|dbj|AB372008.1|	85.37	2e-07	Plutella xylostella CYP6BG1 mRNA for cytochrome P450, partial cds
A.ipsilon_Antennae_Unigene_5880	2976	215	gi|205361592|dbj|BAG71415.1|	97.46	0	olfactory receptor-2 [Mythimna separata]	gi|60207119|gb|AY843204.1|	86.05	0	Helicoverpa zea odorant receptor Or83b mRNA, complete cds
A.ipsilon_Antennae_Unigene_5816	2634	215	gi|195375152|ref|XP_002046367.1|	61.47	1.26e-25	GJ12544 [Drosophila virilis]	gi|281365463|ref|NM_167905.2|	85.71	3e-12	Drosophila melanogaster n-synaptobrevin (n-syb), transcript variant G, mRNA
A.ipsilon_Antennae_Unigene_34741	6199	215	gi|221119676|ref|XP_002155414.1|	35.61	3.85e-55	PREDICTED: similar to ORF2-encoded protein, partial [Hydra magnipapillata]	gi|291201252|emb|FP340427.1|	100	2e-06	33M07_HaBAC_fin, Helicoverpa armigera BAC, pupae DNA
A.ipsilon_Antennae_Unigene_5862	1065	214	gi|260657054|gb|ACX47897.1|	74.06	1.51e-102	glutathione S-transferase [Amyelois transitella]	gi|3201478|emb|AJ006502.1|	83.15	7e-05	Bombyx mori mRNA for glutathione S-transferase
A.ipsilon_Antennae_Unigene_4877	2639	214	gi|239790127|dbj|BAH71646.1|	50	1.17e-39	ACYPI009202 [Acyrthosiphon pisum]	gi|157125546|ref|XM_001654330.1|	83.05	8e-10	Aedes aegypti zinc finger protein partial mRNA
A.ipsilon_Antennae_Unigene_2744	2074	214	gi|112983314|ref|NP_001037618.1|	96.71	3.52e-113	ras-related GTP-binding protein Rab11 [Bombyx mori]	gi|94469127|gb|DQ440380.1|	81.08	2e-65	Aedes aegypti clone AET-506 RAB family GTPase mRNA, complete cds
A.ipsilon_Antennae_Unigene_3844	2866	214	gi|28627569|gb|AAL83698.1|	94.54	0	translation elongation factor 2 [Spodoptera exigua]	gi|198471883|ref|XM_002133252.1|	83.65	0	Drosophila pseudoobscura pseudoobscura GA28063 (Dpse\GA28063), mRNA
A.ipsilon_Antennae_Unigene_6439	3676	214	gi|220980952|emb|CAS90131.1|	48.48	3.78e-39	odorant-binding protein 7 precursor [Bombyx mori]	gi|324103924|gb|HQ234487.1|	80.65	8e-20	Spodoptera exigua odorant binding protein (OBP7) mRNA, complete cds
A.ipsilon_Antennae_Unigene_5871	1812	213	gi|78099971|sp|Q8MUC5.1|CU36_MANSE	84.55	2.04e-45	RecName: Full=Pupal cuticle protein 36; AltName: Full=MS-PCP36; Short=MsCP36; Flags: Precursor	gi|19548966|gb|AF487521.1|	93.18	2e-06	Manduca sexta cuticle protein 36a (CP36a) mRNA, complete cds
A.ipsilon_Antennae_Unigene_1737	1783	213	gi|308743359|gb|ADO40102.1|	88.22	0	enolase [Antheraea pernyi]	gi|254934384|gb|GQ283735.1|	83.98	0	Hypena scabra putative enolase mRNA, partial cds
A.ipsilon_Antennae_Unigene_2742	1230	213	gi|157115555|ref|XP_001658262.1|	57.42	2.87e-103	hypothetical protein AaeL_AAEL007236 [Aedes aegypti]	-	-	-	-
A.ipsilon_Antennae_Unigene_1097	4074	213	gi|18496019|emb|CAD11970.1|	35.38	9.14e-26	pacifastin-related serine protease inhibitor precursor [Locusta migratoria migratorioides]	gi|291201260|emb|FP340435.1|	91.6	1e-21	23L11_HaBAC_fin, Helicoverpa armigera BAC, pupae DNA
A.ipsilon_Antennae_Unigene_1694	3366	213	gi|28626206|gb|AAO49140.1|	50.38	2e-100	cytochrome oxidase subunit I [Empyreuma affinis]	gi|320558705|gb|HQ955337.1|	95.87	0	Agrotis ipsilon voucher BC ZSM Lep 27965 cytochrome oxidase subunit 1 (COI) gene, partial cds; mitochondrial
A.ipsilon_Antennae_Unigene_7515	1107	213	gi|113951701|ref|NP_001039285.1|	55.38	8.56e-29	chemosensory protein 4 [Tribolium castaneum]	gi|27557918|emb|BX008698.1|	93.18	1e-06	Single read from an extremity of a full-length cDNA clone made from Anopheles gambiae total adult females. 5-PRIME end of clone FK0AAA14BA04 of strain 6-9 of Anopheles gambiae (African malaria mosquito)
A.ipsilon_Antennae_Unigene_34017	628	212	gi|62530471|gb|AAX85459.1|	98.18	2e-58	pheromone binding protein 2 [Agrotis ipsilon]	gi|187235558|gb|EU647241.1|	82.5	4e-45	Helicoverpa armigera pheromone binding protein 2 mRNA, complete cds
A.ipsilon_Antennae_Unigene_5804	1425	212	gi|307212573|gb|EFN88288.1|	79.19	1.7e-57	Transcription factor BTF3-like protein 4 [Harpegnathos saltator]	gi|195154107|ref|XM_002017928.1|	80.68	2e-27	Drosophila persimilis GL17017 (Dper\GL17017), mRNA
A.ipsilon_Antennae_Unigene_29308	2298	212	gi|156547852|ref|XP_001605005.1|	90.67	7.27e-99	PREDICTED: similar to ENSANGP00000020422 isoform 2 [Nasonia vitripennis]	gi|55380579|gb|AE014297.2|	90.11	5e-20	Drosophila melanogaster chromosome 3R, complete sequence
A.ipsilon_Antennae_Unigene_5677	2911	212	gi|4235368|gb|AAD13187.1|	35.21	2.63e-48	follicular epithelium yolk protein subunit [Plodia interpunctella]	-	-	-	-
