# Supplementary material for: Molecular Characterization and Differential Expression of Olfactory Genes in the Antennae of the Black Cutworm Moth Agrotis ipsilon
Source: PLoS One. 2014 Aug 1;9(8):e103420. doi: 10.1371/journal.pone.0103420 (PMC4118888; doi:10.1371/journal.pone.0103420)
Supplement: Table S5 — Protein names and sequences of ORs used in Figure 9. (TXT) [file pone.0103420.s005.txt]

>HvirOR6 
MNLRKFLFENEAVEGINSPADYLYTRILRFNLDFIRTWPRKELGEPENLAFTVFMQYFYLILNIVTVMGSTSYIVVRGSELSFIEAGLMYLIFLIGIVDTLTVVCLTFSEKFRVLAKDFLTKTHLFYYKDRSKHAMEIHKKIHLISHLFSLWILFQMLSGLSLFNIIPMYSNLAAGKYRKGGLQNSTFEHSLYYLYPFNTSTDITGYIIACILHWIISYLCSCWFCIINLFLSLLVFNLWGHFKILISTLNEFPRPSSKSVDTQESPYKYTEEELIEVAEKLKDCINYHREIKIFTNRMSDVFGPMLFIYYAFHQASGCLLLLECSQMTARALMRYLPLTIIMLQQLIQLSVIFELVGTESEKLKDAVYGVPWDCMDTKNRKVVMFFLMNVQEPVHVKAMGLANVGVTTMASILKTSLSYFTFLLSQTKEE
>HvirOR11 
MHLAGNAVTGITGPMDYKYMKVLRFVLRIISGWPGKALGEKTLRIEGMGHAYYNTILSLVYLALGIAYLKKNFHRFDFLELGQLYIVLLMNMLSTSRAFTLCLSQKYREVAKIFIQKIHLFYFKEKSDYAMKIHVIVHKISFISAVYLSVLLFIAAVMFNLIPMYNNYSAGRYSSFDNLENTTYEQAISCLYPWNFETNFNGYLVATLSGWYGTMLCGSSVSMFDLFLCLMIFNLWGHFKILIHNLEHFPRPASEIVDAEGAERSGRIIGSEMYSQAELEQVAVLLRECIQYHMLIFDFTNNMSDAFGMALFIYYSFHQITGCLLLLECSQMTAAALTRYLPLTIIMFGELVLLSIIFETIGTMSEKLKDAVYKVPWEYMDTKNRRTLLIFLIKVQEPIHVKAGGLVDVGVTTMASILKTSFSYFAFLRTF
>HvirOR13 
MKILSDGSDLEGVEKVEDIFYINLARKSMWILDSWPKAFNASSKYRYFVLALNVATLIGGAIYLRNNTGVLSSFELGHTYITVFMNCITCSRCLMILSKDYNHVMTLFVQKIHLFHHKHKSDYAYLTHIFIHKISHFYTVYLLGLALNGLFLFNMIPFYNCYSRGMFRDVIPANATYDHAVFYSVPFDYTTKFKGYLAMTSFNVFISYTCTSYFCVVDLTISLVIFHLWGHMRLLTYHLANFKKPASVLESNDNNKDEIKDHSYTEEELKEVFSKLREYIQHHNLILEFSSEMSNAFGPALLAYMVFHQVSGCILLLECSQLDTKTLVRYGPLTIVIFQQLIQISVIFELLGSSNDKLIDGVYLVPWEYMDTKNRKLVFTMLRQSHRSINLTMMSMVTVGVQTMTAILKTSFSYFVMLKTVAEEE
>HvirOR14 
MTGIRDFFFNYEAKDGVTNPTEYPYMIMSRHLLTVITCWPKKPKEGLNARAKLRAKIWVIVQKIFHMSLCLLTTLGMAMYIGLHKKSMSFLELGHLYISLLMTVVIFSRITTLCLNPKYRAVSTEFLTKIHLFYYKDDSEFSMQIHKQVHKISHLFTLYLTGQMIAGLSLFNLTPMYNNFSAGKYKKGGLKNSTFEHSLYYSYPFNASSDVGGYIVSNICDWIISYLCSTWFCTLDLFLSIMVFHVWGHFKILLHDLDHFPRPANLTTFKLDNSNITLTSEKFSSIELGQVSEKLKKCIEYHRKIVSFTDEMSEVFGPMLFVYYGFHQTSGCLLLLECSQMTVAALVCYLPLTIMLFQQLIQLSIIFELVGSVSDKLKDAVYSLPWEAMDIKNKKTVAIFLMNVQEPVHVKALGLAEVGVTSMTAILKTSMSYFTFLRSK
>HvirOR15 
MTGFRDFVFNYQPKDGITNPVDYPYLIIARYLLTFISMWPKKSVVYHSARAELKARIWLWVQKFYHLLLCAVAFFGGVLYITLHKKSMTFYELGHLYISLLMMACTFSRITTLCFNDEYRVVAKDFVTKIHLFFYKNRSDYSMQIHKKVHMISHVFTLYLSGQMMLGLFLFNVTPMYNNYSAGKYKSGGLKNSTYEHSLYFSWPFNASTDMRGYIVSNILNWMLSYTCSSWFCVIDFFLSLMVFHIWGHFKILLHDLDHFPRPLNKVNSVIEDSITITNEMYSQTELDQVFDRLGKCIDYHREIVSFTDKMSEVFGPMLFAYYGFHQASGCLLLLECSQMTVAALVRYLPLTIILFQQLIQMSIIFELVGSVTDKLRDAVYGLPWEAMDTKNRKTVAFFLMNVQEPVHVKALGLAEVGVTSMTAILKTSMSYFAFLRSM
>HvirOR16
MGLRQFLFENEAVEGINTASDYLYIKILRFTLVIVNSWPRKEIGEPESPRLSAFAKYFYLFLTVLAAIGSIAYVAVHNRELTFLETGHMYIVVLMSLVDVSRVATLTMSTTYREVARDFLTKIHLFYYKDRSKHAMETHRAVHKISHLFTLWLVGQMLSGLSLFNLIPMYSNYAAGRYSGDVSKNSTFEHSLYYSYPFDTSTDIRGYSIACVIHWVLSYLCSTWFCMFDLFLSLMVFHLWGHFKILINTLNDFPRPSSKVEGAQFSDEELVDVAARLKDCIVYHREITLFTDRMSNVFGPMLFVYYSFHQASGCLLLLECSQMTAQALMRYVPLTIILTQQLIQLSVIFELVGSESDKLKHAVYGLPWECMDVKNRRVVLIFLANTQEPVHVKAMGVANVGVTSMAAILKTSMSYFTFLRSM
>HvirOrco 
MMTKVKAQGLVSDLMPNIKLMQMAGHFLFNYHSENAGMSNLLRKIYASTHAILIFIHYACMGINMAKYSDEVNELTANTITVLFFAHTIIKLAFFALNSKSFYRTLAVWNQSNSHPLFTESDARYHQIALTKMRRLLYFICGMTVLSVISWVTLTFFGESVRMITNKETNETLTEVVPRLPLKAWYPFNAMSGTMYIVAFAFQVYWLLFSMAIANLMDVMFCSWLIFACEQLQHLKAIMKPLMELSASLDTYRPNTAELFRASSTEKEKIPDTVDMDIRGIYSTQQDFGMTLRGAGGRLQNFGQQNPNPNGLTPKQEMLARSAIKYWVERHKHVVRLVASIGDTYGTALLFHMLVSTITLTLLAYQATKINGINVYAFSTIGYLSYTLGQVFHFCIFGNRLIEESSSVMEAAYSCQWYDGSEEAKTFVQIVCQQCQKAMSISGAKFFTVSLDLFASVLGAVVTYFMVLVQLK
>HvirOR1
WPLFSTCSYIVMGPTSLKRNMFFWIPVKKNKVDVAKPKVKNITTFQDALRATLIIGQVFSLLPFVGVFTNVASNVKFIKTSWKCGYSLLSLIGQMFMAVLCVNKLAKSNVSLNGTSPVIFYVTTCVTMMLFFQVARRWPALVQHISKAEDMDPNFDCSLTRKCNITCAVVLILALLEHILSLLSAFAGASACYTGMDTYQGFVTHFYPWVFNYLPYSIVLGVITQFLHFQSTFIWNFSDLFVICMSYYLTSRLEQVNRKLLAAQGKYLPEIFWRATREDYCRVTQIVRKVDEVISGVVFISFANNLFFICLQLFNTLEDGLKGTGECTQLNSQSKLKKIVVSKSGPLGGHEAAAYFLFSLVYLLSRSVAVSLIASQVNSASSVPAPVLYDVPSPVYCVEVQRFLDQVNGDKVALSGLQFFSVTRGLLLTVAGTIVTYELVMFQFNSSTPSLNITSPTSATHIITTLAT
>HvirOR3 
LIDDGFFSFNLKYLYFVGLWPEKTLTANQKILYKLYEYFITFLTTTFIVLASIGTYQHKHDLVVVFCNVDKCLVVYNFFLKTIIFFIKRDKLRDLIDEIEMSGDKVTEERKKLMANYVMFITGMTAAVIGAFSLLALLEGTMSVEAWLPFDPMESLMNQILALEVLAFCVFPGLCRAFAMQGLVCSMIMYLCDQLTHLQTELRDLTYVKESEMAMRLKFKNAIRKHIRLMGYSGRMESIFKEYFLVQNLAVTVELCLNAVMVTVVGVHQITLLVSFVAYLLLALVNAYVYCYLGNELIIQSQGIALAAYESTWTSWPVDLQKDLLIVILAAQRPLKLSAGGMALLCIQTFSQALYNGYSIFAVLNDAVN
>HvirOR4 
EVTAAPVPSESGSRPSRPTHCVVGGAHAFILRISSFFGLAPLRFESRSNGFTVSISGAMCVYSYILVTVLVICTLFGLVAEINVGVELSVRMSSRMSQVVSTCDVLVVVATAGAGVYGAPRRMRNMLKFMENIASVDTSIGGQYSRVTERKLCGIILAILIFSVLIADDFTFYALQAKKLDREWDVVTNYLGFYLLWFVVLILELQFAFTALSVRARFSAVNDALALTARQVSIPVEKPKTSSPLNIYAIRVAPVDSQRSANVSLLVDTMTGREHVVIIKRTASGEPRLIVSPCDAVRRLAALHGTLCDVVNSIDDSYGLPLVVILISTLLHLIVTPYFLIMEIIVSTNRIHFLVLQFLWCVTHMLRMIVVVEPGHYTIAEGKRTEGLVCRLMTSAPSTGVLPSRLEIFSRQLMLQSVSYAPMGMCTLHRPLIASVIGAVTTYLVILIQFQRYDN
>HvirOR5 
AYLDKVFLWSCLYGVFGSKRFISLIWSTLILGSLVIIEVLAIWKVIRALAGVARDMSGHRSVTARLAGTIFYSISILSLVLVSKLYYNWRTNIAGVWGKVERSVGVKIPVDRTLKCRMTFVAGLMTFFSIFEHAMSILSSVGLDCPPSLILKRYVLVSHGFIFMGQDYSEWFAMPLVIISTIATLLWNFQDQVIVLISMGLTSRYRRLNECLAKVCELEKQHKDSDKKIEAVKVYTWRKIREAYVKQAMLVRKIDVALGGIVILSCSCNFYFICLQMFLGITQGLSSDLLSLIYYVISLAWLCTRVISVVLAASSVNTHSKLALNHLYNYETHCYNVEVERLQDQLTKDYIALSGMGFFYLNKTILLQMAGAIVTYELVLIQFDDQGNDALNATKI
>HvirOR7 
IEKLGVLFRFSGMNIKNKIVTPLDTIKYRWLYTLNFLVVFSAIIGSVYYVILGIKQGKNFIEVTSVAPCLTFSILSMIKSLYHLMYEEHIQELIELLRELELRENNREKCIEKEEIIASETGFLNKVINVLYVLNCSMIVVFDMTPMIMIAVKYYKTNEFEMLLPYLDVFSFIPYELKYWPFAYIHQIWSECVVLLDMAAADYLFFTCCTYIRVQFKLLQYDFERMIPDRGISKGKFYEENELRNKFTELLKWHQDIIYSSTILEIIYSKSTLFNFLSSSLVICLTGFNVTIVDDIVIIITFLTFLSMALMQVFFLCFFADLMMTASLEISNAVYNCRWYSANIKVGKQILFVQTRAQEPCKLTAAGFADVNLNAFMRVLSSAWSYFALLQTVYGGK
>HvirOR8 
MVFRQIDCFKINMKFLKFLAIWPGKDFTRRYKYYTVAFLTAYFIIFMILFTINLFFLPKQLDIFIENMVFYFTDSATLSKVMTIGFMRKKILQLFEMLESDIFQPDNAEGLAVIEKAKKFNKLYWNIILAVSFASCASNLFPPIIAHFILGTELVLPICNYGFLSEDFRQMFGVPLYLYQGSAMMFDMLYSVNIDTLFAGLMVLAIAQLDILGIKLRRVTDKEVLEETDSETSRQHRDNHKEAIKKINHCIIHYEKIHKYCSLVEDVFSITLFVQFGMASCIICICLMRFTMPAPLVYYLFLATYMFVMILQILVPCWFGQRIIDKSNLLAFSAYDCEWTSETRQFKSSMRIFIERAHKPLSITGGKMFCLSLVTFTSIMNTAYSFFTLLQNVKSRK*
>HvirOR9 
MVDQFQKCLKSVNLYLKFIGLHLESKDTTKTFIERSRSHRLYFAHFFSLNLEVVAQILWVLEAVITRKSFVEITRLIPCLILTLISDFKTLSLLYYARHNNEFIVTMKSLLLNQKQLEEKETRFREDLIDKHVLMLTSITKKISYLIGMGLLMFALAPAFIIIPHYFKTNEVKLEMPFIAYYPFNEFDSRIYPWVYLHQVWTACVAMIMVYGPDCFFFTCCTFIHIQFSLLNNDMERIVNEDTPRYDKTKFKELAVRHIELMRCVNLLEKIFSKSILFNALTSSVIICVTGFNVLVVDNIVMMASFTAFLLFGLMQIFLYCYYGDTIMRSSMQVSTSIYNSPWYNIRAADRKGFFIVIIRAQKPCELTANGFFKINLSAFTSILSTSWSYFALLKTMYHPE
>HvirOR10 
IDAVSEASYLLFTQASLCYKSTAFMVNKQSLLELLEIMDCEIFEPKSAEHEKILAAQARKIKRLCLFFLTSATTTCTLWAMIPLFDAASKRSFPFRIWMPVTPLKSPDYELGYLYQMVSIYISAFLFISVDSVAVSMIMFGCAQLEIIMDKIQKIKYVFESADSEEKRREIIKINNEFLVECIKQHQTVERFIQLCEDTYHANIFFQLTGTVAIICNIGLRISIVEPNSVQFFSMLNYMVTMLSQLFLYCWCGHELTIRSENLREWLYQCPWYEQDTKFKRALFIAMERMKKPIIFKAGHYISLSRPTFVAILRCSYSYFAVLNRVNTE
>HvirOR12
MMEEEPLLIDKTVKKVEFLFRWTGINIKSGTKTRMDTIKSRAVYIINFIWLNSDLAGAVVWFFAGIANSIGFTELTYVAPCITLSFLGDLKSLYLIIREKNVDNLIQMLRDLEINERARPKSEEKDAIIKYEHNFVTTVISVLNVFYFVLLVAFALSPVTLVALKYYTTNELELLLPFLIVYPFNPYDIRYWPWVYLRQIWSEVVVVIDICTADYLFYTFCTYIRMQFRLLKHCIERVIPEDDGSGRLLNIEQVRAEFVQLIKWHQDLISSANMLETVYTRSTLFNFVSSSVLICLTGFNVVAISDVAFVVTFLSFLFMSLLQIFFLCFFGDLLMTASTEVSDAVYNCRWYLADTSFGKDLLLVQTRAQTPCKLTASDFSDVNLKAFMKILSTAWSYFALLQTLYGAPT
>HvirOR17 
MSLRSECARSVAPHVRVLRRVGFLRGAALPARPRAVRLALRGYHALALAATSTYVLQQAVYAYQERGDMEKLSQVMFLMLCHVTCVVKQIAFHVDADRIDRLIAGLDEPLLNQCEGERGALLRGTARGAARLLRTYVGCAVATCVLWIVFPILNRIQGISFEFPFWTGFSYDHNVVFSLVLLQSFYCTNLVAIGNTSMDAFMATILDQCKTQLRILRINFESLPERASALHMETGENYDTILDELFVDCLVHYNKITEMCAELHDVFTAPLLVQFAVGGWILCMAAYKIVSLEVLSIEFASITLFITCILIELFIFCYYGNEVTVESERVSQSLYSMEWRRARLAFRRSLVLVMERAKRPLRPAAGRVIPLSLDTFVKILKSSYSFYAVLRQTK
>HvirOR18 
MEMKVDVLPEKKYKGFNETFKLCAFSLAFAFLYPNRTTALRRCITITLIVTFCGGQLFWFITYTFKCLYTLDIYNFARNMTLAVVLVLFFIKTYYVIYATSKFAPLLDKISEDLLEANNLEEEFQVLYDDHIKIAKVGEISWLLIPTIMSALFPIYAGALMTIESIQTDDYERRMVHDMELLFVEDIQSETPFFQCMFAYNCVQCVVLVPNYCGFDGSFCIATTHLRLKLKLMTLKVYKAFKYSKSRQELRVRLYESIKDHQDALDFYVQLQNVYGPWLFAVFLLTSFMISFNLYQIYLLQRIDPKYTSFGVVGVLHIYLPCRYASDLTRVSEEIPDDLYLAEWEAWADPSITKMLMFMITRAQKEMIVTGMGLVVFNMEMFKSILQTSYSFFTLITA
>HvirOR19 
MKDRDILFKYCKVMFYIGSGNCWYKEDEIGNDRSILYRVCSASLMLLYSYMAIFELIAFAFGNFPEEEKRQALIGGAGHTVMLLKALFLTTKKLPIRSLNRKIVSICEDYEDSALMARKYKIMKINAISYLGLVNGGVLLYIIEGLRNMLNGSHFVTVVTYYPSFEDDSMLATIVRVFNTIIFIMIMLTIVISVDTYIVTYFIMYRYKFITLRKYFENLRNDFFTLIERKEVELATEKLANGLVEGIKMHSSLIRLKPEIDKAFATVSAIRVFESSSLAVCLLFEISPSDQRIPIEETVKTMIFIFALFFAMGLFLCNAGDITYQASQLTDAIFYCGWQSCPPRPRSAPNHNIRKMVLLAIMQAQRPPVMKAFKVLELNYATYIQLVRSTYSVFTLLCAQKT
>HvirOR20 
EFKPFHETYKVITFTLCIAMIFPNPRTEKWRLISIPLLIATVAPVASMIFLDMYKCWTNNDIVNIIRHSTVVGPFLGGFFKMILMYHKRKEAKQILDEFDRDHFMFNDFSETYKDIARASIRNCQIYSERLWALLVTTCVMTFPVMAIVLNIYNFLFKSEPTKYMIHDLEKPFSESPEERFESPYFELLFAYMFYAAILYVVNFTGYDGFFGLCINHACLKMELYCKALEEAMVADREEVYGRVVAVIREQCRMFRYVDLVQETFNIWLGIIFIATMIQICTCLYHITEGYGFDIRYMIFVYGAVVHIYLPCRYAAKLKAMSMETSNRFYCCGWEKVDDERVRKMVLFMIARAQVPNEITAFNMLAFDMELFLSILQTSYSMFTLLRS
>HvirOR21 
MDHFSGYYKSSKTTEFLINLNQFVFIFGLPNFWVQELDISDSFRKIVGYLNKYGNWSIFGLILAEYGAFFTQKNLNQRQSSDLVLFMISHSIITGFRVRICHQEVEIRNVMYKLGIALKEVHNDSEAEEQMIKRSKFFSWALILNCVISFLMYTIEAVLRVIRAGVTFTTVITVYPDVEDRSGLSNGVRVMFYIIWCIYLTRVFAVYTLVICLTIAMSHQFKNLTSYFYSLSSIFDDDQMTQAEKEQEYERAFRVGIKIHSDTLNCTGDIQKICRDVFSGQIIFNITLLIVLMYQMVNSARSLTNALTLVMVALSILLSTGFFMWNAGDITVEAKSLPTAMFSSGWEHCGRDSSVRVRKLIVIAMMQAQEPVVLTGLGIIALSYQSYVSIVKSSYSVFSVLY
>AipsOR1
MQRLNKVLFEDVALLGDIKKVTEFKYLKILRFNLSFVNAWPAKEIGESHSKYIGLKSCVQVMVNLFCFVTGMIFMVKNWHMSFYELGHMMITLMMGFVALTRVLLTLPQSTKYRNLTTIYLTKMHLLFFKDVSEYAMKTHRKVHFLSHLFTLYLTGQMIGGIVLFNVIPMWSNYSSGKYKQKILLNSTYEHSLYLSIPVLKVFTHFDAYIIGCIYNWLMSYLCSALFCMLDLLLSLMVFHLWGHLNILLHNLETFPLPAKEVVLSIEDGYTSVSAEMYSKEELKVINQKLTQCIEHHRLIKDFTDQMSEAFGPMLFIYYAFHQVSGCLLLLECSQMTPEALMRYLPLSVILFQQLIQLSIIFELVGSTSDKLKGAVYGVPWQYMDSKNRKVVGIFLYLVQEPIHVKALGVVNVGVTTMASILKTSLSYFTFLRSI*
>AipsOR3
MKLFSDLSDLEGVERAEDIPYMQILRKSTWIIDSWPKKPGVTGYYRYYAIILQISSLIPGIIYLKNHTGKLSSFEMGHTYITVFMNSISLTRALMIIGPKYNELLNYFLDEMHLFNYRNKSKFAYEAHILVHKISHFFTVYLLLLMCLGLILFNVTPMYNCYSNGMYRDVADRPPNATFDHAVFYELPFDYTTKVDGYIVLFMFNWYISVSCSTNFCVVDLTISLLVFHLWGHMRVLKQNLENIPKPSGYVAASNHYEEKKYTEEEAKEVHKQLTENIHYHSIIIDFQSRMSETFGEVLLVYFLFHQVSECLLMLECSQMNRQSLLRYGPLTIVIFQQLIQLSIIFELLGSSNDKLIDAVYSVPWEHMDTKDKKLVLKMLEQVQRSMNLKAMGMLTVGVQTMITILKTSFSYFVMLQTVAEED*
>AipsOR4
MTLRQFLFENEAVNGINTPSDYLYIKIVRFMLITISSWPQKELGESEPAYQAVMKIFYFVLCIFLSFGYVLYIYNHNSELNFLEAGHMYLIVLMSVIDMSRVKTLTLSAKYLAVAKDFLRKIHLFYHKDRSVYAMKTHKMVHQICHLFTLLLLIQMWSGLTLFNLIPIYSNYAAGRYKSGGTQNSTFEHAVYLPYPFNTSTEMKGYIIACIIHWWLSYLTSTYICMFDLFLSLMVFHLWGHFKILLNLLNEFPRPSSSTKIITEENELEIEVEIYSKEELLEVSEKLKECITYHREIIKFTNTISDVFGPMLFVYYIFHQASGCLLLLECSQMTAQALMRYLPLTVVLTQQLIQISVIFELVGSESEKLKDAVYGVPWECMDTKNRKVVIFFLMNVQEPIHVKALGLANVGVTSMAMILKTSVSYFTFLRSM*
>AipsOrco
MMTKVKAQGLVSDLLPNIKLMQAAGHFLFNYHSENAGMSNLLRKVYASTHVVLIIIHFACMAINMAQYSDEVNELTANTITVLFFAHTIIKLGFFALNSKSFYRTLAVWNQSNSHPLFMESDARYHQIALTKMRRLLYFICGMTCLSVVCWITLTFFGESVRMITNKDTNETLTEVVPRLPLKAWYPFNAMSGTMYIIAFAFQVYWLLFSMAIANLMDVMFCSWLIFACEQLQHLKAIMKPLMELSASLDTYRPNTAELFRASSTEKSEKIPDAVDMDIRGIYSTQQDFGMTLRGAGGRLQNFGQQNSNPNGLTPKQEMLARSAIKYWVERHKHVVRLVASIGDTYGTALLFHMLVSTITLTLLAYQATKINGINIYAFSTIGYLSYTLGQVFHFCIFGNRLIEESSSVMEAAYSCQWYDGSEEAKTFVQIVCQQCQKAMSISGAKFFTVSLDLFASVLGAVVTYFMVLVQLK*
>AipsOR2
MDYTYMKALRLVLRIISGWPGKALGEKILKIEGWGHAYYNTILSLVYLALGVAYLKKNRHKYEFLELGQLYIVLLMNALCTSRAFTLCLSEKYRVVAKNFIQNIHLFHFKDKSEFAMGIHVFVHKLSYFSTVYLTSLLILAACMFNLIPMHANYSSGKYKDLENRTYEQAINCLYPWNYETSMAGYVVANLSGWYGTFLCGSSVSMFDLFLCLMIYNLWGHFNILIHNLDHFPRPAAEVVDGAGDAMSSMRVGPEMYSQTELNQVAVLLKESIQYHKLIYDFTNDMSEAFGMALFIYYSFHQITGCLLLLECSTMTAAALSRYLPLTLIMFGELVLLSIIFETIGTMSEKLKDAVYKVPWEYMDTKNRRTVLIFLIKVQEPIHVKAGGLVDVGVTTMASILKTSFSYFAFLRTFDN*
>AipsOR5
MDNYSGSYKPTKTTEFLINLNKFVFIFGLPNFWVEDLDFSKRFTEIIRKLSTIGNMAVFVMIIAEYSAYITQKNLTERQSSDLLLFIISHSIITGFRVRMTHQERQIRDVMYKLGIGLKEIYNNGDAEQQMIKRSKVFSWALILNCVISIILYTIEAILRVIRTGVTFNTIITAWPDVEDRSMLANIGRSVFYIFWWIYLSRIFAVYTLVICLTIAVSHQFKNLNSYFRSLEGIFEDDSLTQEEKEEEYERALKVGIKMHSETLKCTSEIQAICRDVFSGQIIFNLTMLILLMYQMVNSARNLTNALTLVVTALTILFSTGFFMWNSGDITVEAEILPTAMYSSGWENCRRHSSVRVRKLLVIAMMQAQEPVVLTGLGIIALSYQSYVSIVKSSYSVFSVLY*
>AipsOR6
IFYGLLALYRVVIEGDNFITITAAWPDVHDTSTAAGVMRTFFYLWWFPFAARIMFTFIMLVATMLAICYQFKNLEVYFYNLEDIFSDRRLSQAEKEVKYEEAFKVGMQMHSLTLWCKKQHQHISKEMFAVEIILFFGMLLTQLVTLLSGAHNLAQLSIMVLMSISTCLSFGFFMWNGGDITIEAAKLSDAMYSS
>AipsOR7
MEEEVEFKPFSDTYRMITFAMSVGMIYPNERTERVRLASIPLLIASIAPLATMILIDIFKCWLRKDIVNIIRHSTVVGPFLGGFFKMILMYHKRVQAKQILDEIDRDYHLLNDFAETYKVIGRASIKNSQVYSERWWVNTVTICVMTFPVMAIASTVYSFLFTSEPQKYMIHDLVKPYGDPEARFVTPYFEVMFFYQFYCSILYVVNFIGYDGFFGLAINHACLKMDLYCKALEAAMQAPEDEICGQVIAVIKEQCRLFRYVDVIQDTFNIWLGIIFIATMIQICTCLYHITEGYGFDLRYMIFVTGAVIHIYLPCRYAAKLKAMSVETSERLYSSGWEHADEHRVKRMILFMVARAQQPIVITAFNMLAFDMELFTSILQSSYSMFTLLRS*
>AipsOR8
MELHQIDCFKINMKFWRFLAIWPGDNSTSTYSYYSKAflvtfvfvyyvlfsvnfyflPRRLDIFIDDLMFYFTDCSVLSKVLTFLLLRKKIIAILDVLESEIFQPDDAEGKAIIEKAKTFNKLYYKAVAFVSVTSNGTLLSPLIVHFIKRTQLIFPVCSYGFFSESFRDTFVYPLYFYQSVGITFHMLYNLNVDTFFLGLLVFTIAQLDVLDVKLRKVTDDNKPDDGDGQVSREPTDRNKEAVLKINKCIVHFDEVGKFCDLVEEVFSVTLFVQFSMASCIICVCLMRFTMPAPLDYYLFLGTYMCVMILQIMVPCWFGTRIMDRSNLLAFSIYNCDWTARSRQFKSNMRLFVERTNKPLSITGGKMFCLSLPAFTSIMNSAYSFFTLLQQMQD 
>AipsOR9
HYLLTNKNMKIIETLRKFGLEHCDVGTMLWNVSVLLRPLTLNVDIRNKKPISLILYIVAVSVAVGYFYVYVVSLIWFCFIHCPATGDLLAAIIVFSLGVSSEIGTVKLVYMFMHIGKVRDIVSECLACDSSVVPGSRVSTNLMSTLRQVKKNAMMFWLVIIANGVVYVLKPLLLPGRHFTEDMFILFGLEPMKQNPNYQIATVLFFLATIFSVYLPANMTAFLIVVTGYIEAQMLSLAEELIHLWEDAEENFYKTNRI*
>AipsOR10
FSPTAAGISCFQWRFFSNQHSKLRFIWPAICIQLSIVTMSLEEVFIWHGVTTRDYSFATECFCYWVILGCIPTVYCGIIFKTDRIRDLVLKMNDDFIFICSLGLKYRKPFLEVQLLIWQLCYAWFTFVSIVGGLYVVFPVVSLVYQSLFATIDENTVRPLQFPMWLPHDDPYKTPNYELFFMIESAMCFIFVQTFCVYIYTLFHILLHYYAVMNMIIIDFDVIFEGLDKSVALLPRDDERRMEAQFILNARIKRIVTWHLSVLRAVSTVSTVYGIPLVYQVSLSSVAICLIAYQIADNIDHGTLDIMFYLLGIAALLQLWIPCHLGTMIRNKAFEVGDAGWTCGWHETPLGMMIRTDIIIIILRAQQPVTIEFTGLPPVQLETFSSCMSSSYSYFNMLRQYSK* 
>AipsOR11
HIQPRVRRCDGVRTQRLRSPLPGGNQFKVTFEKFVSPLLVLRVVQVTLYLCTLLYAATEKFDMITVEYLAAVALDMFVYCYHGNQIILQADRVSTAAYHSMWHTMGVRPRRVLLNILLANRRPVVVRAGRFLHMDLHTFVVIIKTSFSYYTLLVNVNDK*
>AipsOR12
KKDKIIKYEHNFVTTVISVLNVFYFVLIVAFALSPLTLVALKYYSTNELELLLPFLIIYPFDAYDIRYWPWVYLRQVWSEVVVVMDICSADYIFYTFCTYIRMQFRLLKHCIERFISDDVVDGRLRNIQETRAEFILLIKWHQELIRSANMLETVYTRSTLFNFVASSVLICLTGFNVTAITDIAFVATFLCFLFMSLLQIFFLCFFGDLLMTSSMEVSDAIYNCRWYLADKPLGKDLLLVQTRAQTPCKLTASDFADVNLMAFMKILSTAWSYFALLQTLYSSPT*
>AipsOR13
RANILFHKRRSFVEGIGIHFLAWYCKLIQVAFSEILFVLFSSGSCKICMCLFRFTMPAETKYFVFLTLYTVVMTLQVMVPCWFGSRLMEKSSQITFAIYDCDWTPRCRRFKSNMRLLVERANRPITIRGGKMFLLSLGTFTAIMNSSYSFLLYCVTCNLVRYFS*
>AipsOR14
KIHLFFYKEHSEFSMKTHKQIHRISHLFTLYQIVSMIAALALFNLAPIYNNWSAGNYGRSGIQGNATYEQALYFSYPFPVSTDFKFYLLANFFHWIISYLCGSWFCLHDCFLSLMVFHIWGHFKILLYNLDNFPKPSYKTLFKVEEQSNAIEFVKCILHMSS*
>AipsOR16
YVDATKPRETVQYYIGYAFQLGTICISAYMYFGVDSVAFSSVIFGCAQIDIIKEKILNITSVDKTRGTREVDEALADNYNKLVDCIKHHQAIVKFTELVENAYHPYLLFQLVGSVGIICMSALMILVVDWQSMQFFSILTYLSVMISQLFVCCWCGHELTATSADLHTVLYKCYWYEQDVKFKRELCFAMMRISRPLVLRAGHYIILSRQTFVAILRMSYSYFAVLNQTK*
>AipsOR17
IAYFMMIAGVFFICYVPATVTAFLIVITGYAEAQMRALSEEMLQLWPDAKKYAEARTELTAAEEFSIYNAEVKILINQFVQRRLREIIGRHANVINLLNQVEIVFRQAIAMGFLLLIGGLLSELLGKLENTFLQLPFALMQVSMDCFAGQRVMDASMEFEASVYDCKWENFDKANMKLVLVMLQNSQKTMTLSAGGVRALNFTSLMSVFRGIYSAYTALRSTMK
>AipsOR18
KKYKGFNETFKLCAFSLAFAFLYPNRNTAIKRCVTITAIVTFCGGQLFWFITYTFKCLYTLDIYNFARNMTLAVVLVLFFIKTYYVIYATSKFAPLLDKISEDLLEANNLEEEFQALYDEHIKIAKVGEISWLLIPTIMSALFPIYAGSLMTIESIQTDDYERRMVHDMELLFVEDIQSETPFFQCMFAYNCVQCVVLVPNYCGFDGSFCIATTHLRLKLKLLTLKVDKAFKTSRNRQELRLKMNEAIRDHQDALDFYVQLQNVYGPWLFAVFLLTSFMISFNLYQIYLLQRIDPKYTSFGVVGVLHIYLPCHYASELTKTSEETPLDLYVVPWERWADNEVTKLLIFMITRAQKCMIVTGMGLVVFNMELFKSILQTSFSFFNLITA*
>AipsOR19
DKYTKRLGELVQQHKQILSQSMNMRDTLSGPMLGQLAASGTLICFIGYQATTTLDESIAKCLMSFLFLGYNLFGFYIICRWCEEITNQSARIGEAIYCSGWECGVTKLPGVRASILFVMARANKPLILTAGGMYNLSLTSYTTLVKTSYSALTVLLRFR
>AipsOR21
LDGVRFIAPDAVFLRLMMANMQDKVRLVMYKLTVGLKKVYNDDEVERHMLRSTNMYLFAMVSSCVLSMVMYAAEALWDVIRYDETFTTLVTAYPDVEDKSDLANVVRALCFIVWWIFLTRIVGVYMLVIALSNCLSHQYKNLQGYFTSLNEIFEREDLSQTEKEQMYESGFKVGIQL
>AipsOR23
NGIFHFICTDGEKYRVRYFEEQLKTWKICLFVCLFSALVPFAMNIFAYLSLFYFLSTHDSEAGGSRPLLFPFWLPNVDFGKSPVYEIAFMFANICCVLYSYNYVFMMQTQIVWVRQITSKVDIVIWSLQDLLADIHPATSKEESKQFSYLIQTRMRDIVMHHQLMYSLLEDHAIVYKKLLLFEQAISSPVVCLTAYCVAVKLDQGELQAILLVLLIACLVLNFISSFLGTYLTYKIQSICDACWDIPFWNAGPVIRSYLVLIIQRSLRPLPLQAPGFQDVSIATFSEKMSSAYSMFNMLRQTNL*
>AipsOR24
ITKYNGQKKLDLLDAFTKYCRKITYLYWSLMYTTVIIVMVQPIFKYVSSETYRENVKNGTETYLQVVSSWVPWNKNSIGGYLAASVYQSYAAIYGGGWITSFDTNSMVIMVFFRAELELLRIDSMNIFGTESSPVEHDVAIERLKNCHRRHVMLVKFARLFDSCLSPIMLLYMFVCSVMLCVTAYQITIETNPMQRFLTTEYLVFGVAQLFIYCWHSNDVLFASA
>AipsOR25
FINRAIYWAAVIGTVQYMLSPLFETMFRRFVLQQDCELRLPLASSYPFNPTKNWTIYFLVYIFQLYSMTILVSVYVGAALIMATSCALLGIQFLMLIHDLEQVNPKLSRGRHYTDEDGLSIETVVERHQILLRLSRHLDNVFNGLVFIDLLFVGITTCAFSFMGQFSRGPGYMLLSYIGIASSMSTILCLCYYGEILTRASTSIGDTAYNSLWYEGGKQYKMTILLIIRMSQNPCRLTSLKYAVVYF*
>AipsOR26
RRRKLYKKKVIDTHVLMLTNIMRKIRKLIMVGLLMFALTPVFINLSDYFNNYEVKLEMPFIAYYPFNEFDVRIYPCVYFHQVLTACFAILMVYGPDCLFFTFCTFLHIQFSLLNYDMERIVSEDTYRCDGLKFKKLAVRHIELMRCVNLLEGIFSKSILFNSLTSSVIICVTGFNVLVVDNIVMMASFTAFLIFGLIQIFLYVIMGTLLGHRACK*
>AipsOR28
AIPEEIERLGYSTSGGFKQAVDLKGILSAPMLGQLVCSGLIICLVGYQATATMAANVGRFCQSLLYLSYTMFSLYLLCGWCEEITSQSQHIGESAYFSGWESGISQAPGVRAAIMVVIARSNTPLVFFAGACTRFH*
>AipsOR29
EDPEKPFLGPNHWILKKTGLLLPQSLLGKITYMFIHELVTFFVVTQYIELYVIRSDLDLVLTNMKISMLSVVCVVKANSFVFWQKHWREVLDYVTEADKFERQSDDPVNTNIITVYTRYCRRLSYFYWALVFTTFLTTTCSPLMKYLTSSTFRENLRNGTEPFPHIFSAWIPVDKYHSPGCWITVVWHTLLCFYGAAIMGAYDTSVVVIMVFFGGKLDLLRERCKQMFRSYETAISDDECKQVVQQLHDIHVAMIKYSRLFNSLLSPVMFFYMVMCSLMLCASAYQLTSIQNAAQKLLMAEYLIFGIAQLFMFCWHSNDVLIKSTNLSSGPFESNWYLANHRQRKYVLTLSGQLSIENMFTAGPFANLTLPTFINILKGAYSYYTLLKK*
>AipsOR30
GTRVTLSKTTLILMPMTSPYYEVGLFLHTIYLVEMAFTYCLVDLWFATLMLSFCMASDSVANGLKIRPKGSDETEVEYMDRLNNTLRTFYKNHAILMDYFNITTDMFKWLTVIPLLSTLFAVCLIMLCMAEQIQWMFLTNLVPTLVEIFAYNLLGEAVKSKETQFYMALIKFDWASMRFKDKKNYLIIISYMNKEFKIKTAVGTTCLLLLSPRY*
>AipsOR33
SGNCAHFGDRDVRLLSKCSKEQKNGKISKIITGAFIFFGWLTIGNGNVYGTIQDIKWKSLVATLNDTESRPVRTLPQPIYIPWDYQKDASYIPTFVLETVGLLWTGHIVMTIDTFIASVILHMGSQFEILNEAIITAYDRTMKSLREGLRLDANVVQERESVLLSPEDNDEKLWKLL*
>AipsOR35
MLWNVSVFLEVLTLNIYGKNKSGIPFMYYIIMIAASLCYFYTYLFSMIWFVFVRCWETGDMVAATVVLSLGVSSEIGTLKLLYVFVNIDKIRGLTDAFLEFDSRMIPGSRRATNLLKYMRNVKLRAIIYWGVLMGNGSLYVFTPLVRPGRHLTEDLLIIYGMEPMMESPNYELAWIMMTTSVYTICYISANVTSYLIVIIGYAESQILTMSDEVTHIWTDAEEHYKTVARLGNVNFGIDEKRRIMNEHVCNNLKDIIKRHATIKILLNKVEDVCSGPIAVGFTLLVIGLVSELLGGLENTILQLPFAFMQVGIDCFIGQRVMDAGEAFEQAVYDCKWENFDKNNMKMVLVMLQISQKPTAISAGGVTKMSFSCLMAAMRATYSAYTALRSFIK*
>AipsOR41
RLLQESGEFHESPFFDISTEERKKLVEFWSQTNERYLKLLLALGNCTLAAWFTFPLIDEVDYNLIVGIRLPFFYKTRIRYPLSYIGVVISFYYISHFVMITDLKMQTHLLHLLCQFTVLADCFENLLRDCRAGFEDVAENSLVYNKSFSDKYTKRLGELVQQHKQILSQSMNMRDTLSGPMLGQLAASGTLICFIGYHATTT
>BmOR1
MLLSFKDDSRSPDIQKPQNFQYMKILRFNLKIICAWPEKQLNEIRSLGHSIHRVILPIQSVVCLACGILY
IHFHFNEIPFFILASTFITVMMNLVTCSRTALVMLFERYLVLTGRFITVMHLFNFQKNSDYAYKLCTFVN
RMSHFYTLYVLFSMFMGLGLFNLLPLYNNYVSGAFSDPYGPNVTFFHSVYFAFPFDYSHNFRGYIIMALF
NSYVSVTCSIGLVMFDLLMCLMVMHVWGHLKILSHNLINFPRPKASHVITTPNGPTNVETYTEEESKEVF
ARLRECIKHYGTVDDFANDMSETFGVILLVYYGFHQVSLCMLLLECSDLSTKAMLRYGPLTLIMIQQLIQ
ISIIFELLGSVADRIPDAVYQLPWECMDVKNRRVVYGFLRRTQNPVRFKAMGMLDVGVQTMASILKTSIS
YFVMLRTVAT
>BmORco
MMTKVKTQGLVTDLMPCIRLLQAAGHFLFNYHADTSGMNMLLRKIYSSAHAVLIVVHYICMGINMAQYKD
EVNELTANTITVLFFAHSIIKLAFFAFNSKSFYRTLAVWNQSNSHPLFTESDARYHQISLSKMRRLLYFI
CGMTVFSVISWVTLTFFGESVRMIASKETNETLTEPAPRLPLKAWYPFKTMSGGGYVFAFIYQIYFLLFS
MALANLLDVIFCSWLIFACEQLQHLKAIMKPLMELSAALDTYRPNTAELFRVSSTDKTEKVPDAVDMDIR
GIYSTQQDFGMTLRGAGGKLQNFNAENNPNGLTAKQEMLARSAIKYWVERHKHVVRLVASIGDTYGTALL
FHMLVSTITLTLLAYQATKINGINVYAFSTIGYLVYTLGQVFHFCIFGNRLIEESSSVMEAAYSCQWYDG
SEEAKTFVQIVCQQCQKAMTISGAKFFNVSLDLFASVLGAVVTYFMVLIQLK
>BmOR3 
MIFVDDAVIGIKDPREYRHLRVLRTSLRLLGAWPGHYLGEETGSKYECAPMFLLMFIKIACLYLTIVYLRNNADVLGFFELGHVYLTIFMTFVTLSRGFSLTWNPNYHKVVKKFITEMHLLYFKDNSEYAMKTHRRVHKISHFYTVFLKVQMIAGLTLFNVIPMYNNYRQGNYASDRPANITYDLSIYYETFDILNTPNGYIFICVFNWFASYICCSFFCSFDLILSLMISTVSGHFRILIHNLLTFPLPEAITASKKFVDKHRCNGNRSEFVLEEAKLYSPAEMWQVTDRLRQCIDYHRKLVEFTGDISEAFGPMLFVYYLFHQVSGCLLLLECSQLNTAALVRYGVLTVVLYQQLIQLSVIVESVGTVTGRLKDAVYEVPWEYMDTSNRKTVAIFLMNVQEPLHVNALGLAKVGVQSMAAILKTSFSYFTFLRTVSE
>BmOR4
MFKIIKNIIVENDALKQVEKPQEFQYMKWVQYHLKYIDGWPNMDMNKKNVSKIRFHKRHLLVVEQTITFL
SQMFYIVKNYGKLSFFEIGHSYITALMTIVIFSRSVVTALGRYRKIARYFVSSLHLYHYKDISEYALQTH
LLVHRLSHYYTVYLISLVVTGMLLFNITPLYNNISSGVFNSPRPENMTFQHAVYLGLPFDYTTDIKGYFV
VFILNWHLSHIAASYFCTFDLFLSLLILHLWGHLRIILNNLKTFPKPYTNNSMYTEEENQVVLLKLQECI
RYHNFIISFTVMMSNVYDVVIIVYYLFHQVTGCLLLLQCSTLDWESLSRYGPLTLIIFQQLIQVSMIFEI
LGFLSDKLPNAVYSIPWEAMNVTNRKLVQVLLQKSQKPIQFKAMNMMSVGVQTMASIIKTSISYFIMLRT
IARD
>BmOR5
MLLYYPNTQVKEKVNNVEEFTYIKFLKSFCKIMDFWPEREEKNSKTRIFRLRYILVLQFCFTLVAGVLYL
TNSVGKQTFYDLGHTIITVLMNVVSLSRLILRCFKKYDVVGQQFINKIHLYHYRNDSEYAMKIHTVVHKI
SHNMTYIFSFCIIFGTVTFNLTPIFNNIGSDAYKNPRPDNVTLQQCVYYALPFDYTGNFKWYLLVAIFNV
QKTFFCTSLFILFELSLSLMIICLWGHLRIFIHNLNHIPAPRNSFEYTKEERQEVDDTLKKCIQHHTLII
GFVRIMSETYGLAVLIYYAFQQVVGCLLLLQCSQMELKTVTRFGFLTLVLNQQLIQISVIFELLGYMSDK
LQDAVYCVPWEYMDTSHRKMVYMMFRQSQIPLQLKAMNMLSIGVKTMVSILKTSVTYYLILKTVTTD
>BmOR6
MKEEYYLQHPRTQLFYKVLAHVSTIESTIDLTWWGYTFPKYVGWFYHLQCNVVRLFGKCVVVSQILFIIL
NYQTIDKSVFIIAITITPLGALVGIKAESAKAECYVNLMKNFMDKVHIHSIYRKNENNEFVKKKVIQIER
VSRFTAYFLVILIAINCLSWMLKPTLHNIKHFEEIMNKSMEFQYYIYFWTPLDYKYNLRDYIIIHTLCIY
LGATAVTVIVTFDIFNFIAVFHVVAHIQILKNNVKSNWSDDFNESEKKGYLVSILEYHAYIIRIFGEVQS
AFGLNVASNYLQNLIEDGLFLYQIMNGEKENVLMYGLMIILYLGGLIFLSIVLEEIRRQNYDLCEYVYAL
PWEGMSLENQKIFVVFLQRTQPDLEFETVCGMKAGVKPAFSIVKSMFSYYVMINSRF
>BmOR7
MLLYHPNTQVEEKVNNVEEFTYMKFLKSFCKIMDFWPEREEKNSKTRIFRLRYILVLQFCFTLVAGVLYL
KNNFGKKTFYDLGHTIITVVMNVVSVSRLILRCFKKYDVVGQQFINKIHLYHFRNDSEYSMKTYKAVHKI
SNNMTYIFSFSIFVCVVTFNLNPVFNNIGSGAYKNPRPDNVTLQQCVYYALPFDYTGDFKWYMLVAIFNV
QKTFFCTSLFILFDLLLSMMIIHLWGHIRIFIHNLNHIPAPRNSLEYTREERQEVDNTLKKCIQHHTLII
GFVRIMSETYGLAVLIYYAFQQVVGCLLLLQCSRLDLKTITRFGFLTTMVNQQLIQISVIFELLGYMNDK
LQEAVYCVPWEYMDTSHRKMVYMMFRQSQIPLQLKAMNMLSIGVKTMASILKTSVTYYLMLKTITANEA
>BmOR8
MSLSTRCLLKDFCKYVYYAGAGNFWYEDIYKETVPYKMYVVISFFTYTVMIFLENLAALFGKLPEVEKNS
AVMFAAIHNIVLTKMFLLLYHKRSISKLNCEMAAVGENLEEASIMRRQFRKMRLGTALYFISVYLSLVAY
GVESARRTIVEGAPFYTVVTYLPDYDNTTVLASFLRIFFYITWLYMMLPMMSADCMPIAHLITMTYKFVT
LCRHFDQIREKFQINVKIMAKTEATEILKLGFIEGIKMHQKLMYLADEIHRVFGIIMALQVCESSAVAVL
LLLRLALSPHLDLTNAFMTYTFVCSLFLLLALNLWNAGELTYQASLLSNAMFYSGWYFCDFEKDWCRDIR
RLVLIGCAQAQKPLILKAFGVLDLSYETFVSVARMTYSVFAVFYKRGD
>BmOR9
MLALDDPLQNVDNVEDFKYVKWLRNHLKTVDAWPVYSKSKRKIQKRYVLPIFSAACFISQTVYLKNGIGT
LSFVVLVHSYICFLINGSCLCRGILIATERCKRLATCYLKTVHLFHHKNRSEHAMKIHVIVHRLSHYYTI
YLISLVFVGMVLFNFMPIYNNINSGAFKSPRPESVTFQHAMYLALPFDYTTNIKGYFVVFILNWYISLVT
TSHFCTFDLFISLMIIHLWGHIKILMCSLEDIEGFVLGGSFKFTIEQNRKINSILQECIRHHQFTIDFTN
EMSSTFGLVILFYYFFYQVSGCLLLLACSQMDIESLSRFGPMTFILFQQLIQLSIVFELISSLSENLPNA
VYNVPWESMDKNNRKMIQVLLLQSQKLTRFKATSMMNVGVQAMATILKTSVSYFIMLRTMYQEH
>BmOR10
MRTNAKSFLFVPSKVLTLCGVWPVEKTSIFSLIYRSIMLSSQFCFLVFNGIYIGLMWGDLKAVSDALYMF
FTQTTCCSKAIGFYFNFMKIKRIVASMDDVLFTAMSIEDQATIFSHSRTVNKLYKGVLGFTGFTLVQWTV
LSLIGSGRTLPFNEMWVPTDISKSPNYEITFVVELWMMVISAALFMSVDTITVATMMFSCAQLDIIMKKT
QQIQEIPLSPDLSSRNRSELHEKNNGILIDCIKQHQAIVRFSELCEGTFQVHSFFHLGGIVFMICVIGFR
MAGESPVSAQFWAALSYLVIILGQLYLYCWCANELTTKSEQLRDKLYLTPWYDQDVKFKRNLCIAMECMA
KALTFRAGSYIPLSRAMFVSILRSSYSYFAFLNQANEQ
>BmOR11
MDEHSHFETSLNKIKVLFKYSGMNLENTVTNTYEFLNHRWVYILNHAWTLAAVTFICIGISNGQNFIEMT
CIAPCVAMTVLAVSKSFFHYINENAVKSLLENLIELERTDFERTKSVQRTEIVATEKQLLNMVINVLYVL
NCSMILVFDMTPLIIIAIKYWTTNKFVRLLPYLDIFVFVPYKFEYWVMAYILQIWAECIVLLFIGAADCL
FFTCCTYIRIHFRLLQYDFERLTSSRRESDGLRDDEDFRETYTNLVKRHQGLIESSSILEMIYSKSTLSN
FVLSSLVICLSAFNVTVVNDVTIVMTYLIFLAMSLMQVYFLCFFDMLMSASEEVGNAVYNCSWYTEKAST
GKDLLFTITRAQKPCELTAAHFAYVNLKAFMRVSFTSASITTLPTI
>BmOR12
MTRITDVFSLNFIFWKFLGLWGKSAPSKYNMAYTVFYLFASLFVYDIFLTLNLIHTPRKLETLVRETMFY
FNHLVAVTKILMMFIMRKKILVIFDLLDCEEFKPNDENSQEIMKRKTDFYYIYWRIVAVTSNLSCFMLVI
GPLIKMLIWKIELGLPVCKFYFMSDELRNKYFVIWYIYQSFGIYNQMVNNLNLDTFNCGMLWMAVGQLQI
LKTKFVNLKLNDFENGLDLKSRDDMQIERLRKYLTHYEIILKYCATVQDILNITIFVQLGMSSIVICVGL
CGFVAMPSNTETAIFMSSYLITMTMQIFVPSWMGTQISFECGELMSAAYCCEWIPRSKLFKRSLILFVER
AKTPVRITGLKIFTLSLDTFTSIMKTTYSFFTLIRQLQVDEVN
>BmOR13
MAPKQIDCFEINWKFWKFLGIWSENKPHRYYKYYSKIFITFFVILYDVLYTINFYFVPRQLDLIIGEMLF
YLTELSVLSKVFTFIIMRHKLKIIFEILESDAFQTDTEEELKILHRAKVFIKRYWKIVALVSITANLTHI
SSPLLKNLIFKVELVLPVCSYSFLSESFLKTFEYPLYFYQIVGIHFHMLYNLNIDTYFLGLMILIIAQLD
ILNVKFRNLKSGKDHTQLNESIMGLNKNLDHYNEIERFCSLVQNIFSFTLFVQFSMASCIICVCLFSFTL
SVPVEYYIFLATYMFIMIIQIMVPCWFGSRIMDKSILLSSAIYNCDWTSNSKDFKINMRLFVERANKPLS
ITGGKMFSLSLATFTSIMNSAYSFFTLLRYIQTRE
>BmOR14 
MLWSVFSYFTRADDVLAGIVIFSLGVSSEIGLVKLCFMYANIDKIQKITEGYLKSDAASARNSRFSKNILHTMQSVKKRGVIFWLVIISNGVVYLVKPIVTPGRHFMEDQFIILGLEPKYETPNYEIGFFMMAVGVCVTCYLPANITAYLITVAGYSEAQFLALGHELANLWPDAQLHCRAMNLSQSVNEQANEYVKMRLRELVKIHSTNVNLLRDIEGAFRGAIAVEFLLLIVGLIAELLGGLENTYMQVPFALIQVSVDCLTGQRVMDANLALERAVYDCRWEEFDASNRRVVLLLLQNAQKVATLSAGGIATLNFSCLMAVIKSIYSAYTTLRTTMK
>BmOR15
MMTLVYQTDIFKPNVFFWKMFGIWADRKSSKTYKYYSFVFLFITLIMYNSLLAINLLYTPLKIELLIREV
IFCFTEITVSTKVLMILFKRNKILDAFDLLNKNEFRGNSEESSAIIQKNNSAYKTYWKLYAILSNFAYSS
QVLGPLIVKLIWKTKLELPICNYYFLNEELRHDFFSGWYIYQSFGMYGHMMYNVNIDTFISGLLMMAVTQ
LKIIQTKLLSLKLNPRERKMDRGLMNITEVLKLNEILKHYELVLKYCSTVQSILDVAMFVQFGVASAIIC
VAMCGLIMVRSSTETLLFMVTYLFAMTLQIFVPAWMGTQLHFQSQELVFAAYNSEWIPRCQSFKRSIIIF
VERAKIPITITGLKMFPLSLATFTSIMKTAYSFFTLIRNMQALQEE
>BmOR16
MSFNSEDLYLNRAKFVMKYLGVWVPPENENFARKFYKIFMMSLQHLFLFFQIIYIVEVWGDLEAVSQASY
LLFTQACLCFKITVFQINMNKLKELLKQMNGYVFQPKNINQQNIIKVQATRIKRLLFAFMISSQLTCGMW
ALKPLFDDVGSRKFPFDMWMPVSPERSPHYHLGYSFQLVTICMSAYMYFGVDSVAFSSVIFGCAQIGVIK
DKIMSIKPLGIYRNHKTYTKISRYNRKTLIECVKHHQAVISFTELVEDTYNSYLLFQLVGSVGIICMSAL
RILVVDWRSVQFFSILCYLSVMISQLFVCCWCGHELSATSEELHTILYNCAWYDQDVKFKRDLNFMMARA
RRPILLRAGYYISLSRQSFVSILRMSYSYFAVLDQTNK
>BmOR17
MREDKMEINNSQKFYTKMIFRYLYSVGLGDWWYQHEDRSDSHRKLYCLWAVISNAYIFLNICNELLANFR
KDLTDVEKNDAIQFSFAHPLIFAKIASFFFNRKKIREVFGRLLEENRSVYSCGELEKESMKQIKRYSLAF
IGVSYMTLVMSTIDGLRAHFKEGIPIRTEVTYYPSPSNSGVIVNILRFLVEFHWWYIVSVMVAIDSLAVA
SFVFVTFKFKLLQRYFKDMGLTVRRDQSNMTDEALADKFRRDFIVGVKLHENALWCAENVQKAFGWVYSV
QVFETVALLVMCLVKLVTTNHNMIFLLANFAFMLCVIILNGSYMMPAGDVTYEASEVPTSIFLCGWELVR
QTDLRFLVVVAIQRSQVPVIMKAFGIMTLSYSNFIAVSLFKFYVQFQINLF
>BmOR18
MGDRMVTRGHFFDFNIKYLFYVGLWPSNEAKRIEKIAYKIYEYQLHVLSLIFLVTTGIGTYKNHKDIIAL
LTNLDKTLVAYNFVFKVIVFVYKREELRKLIEQIVQSGDQITEDRKALMAKLVIVLTGISTVIITAFSCL
ALFEGEMTIDAWMPFDPMKSKMNLFAASQILAATFVVPCGYRAFAMLGIVCSLILYLRDQLVDLQNKIRD
LRFATGNVEKLRDDFKLIVKKHVRLLGYSKVIEMIFKEYFFIQNMAVTAELCLNAMMVSVVGLEQKTLAA
SFLAFLSVALLNAYIYCYLGNELIVQSEGIAMAAYESSWILWPVDMQKDLLIVITAAQKPMKLSAGGMAV
LSVQTYSQTLYNGYSIFAVLNDIVN
>BmOR19
MHEFVINVQNETTKLYDQLNIILYILGLQGIWVDEIKLSRRFHVFFKVVTFILHIMCGMFAGLQFFAIFT
QNSLNSQQKSDVIVIGISNPMAYIFCINFIRNRNEIKDLFYHLAVVLKIYYNDVEIEKSMVNKIKSYLST
YVFASITILVSNGIIAFFQTINSDEPFLGIITAWPDKTDTSKTASYARIGFYLFWCIHFFRISTVFAVIV
CILISIKYQYKILCSYFESLNKIFDDETSSHEVKEAEFENAFCNGIKIHTQIIWCVRRCQIMCRTVFSAN
IMLDTFVLVILMLAMVNSENDFYGLCSQMSSVLVTVVLMAFFMWTAGDINVQASQLPDAIYGSGWYNCRG
KSSARIRSLVTISMNKAQQPILMWALGFVELSHKNFVAIIKSAYSVFSVFY
>BmOR20
MIQASKYPNSKTKELFRKIAHIAYICGLPNFWIEELNLPKSFIRVYDKIVRIFNVATYFFLGIEIAAHFT
QHHLTNKQKFDLLLYSISHPILNGYGVIVSRQVGNVKKVLLDLIVNLKVKYNDPVIEEAMIKISMTYSVS
FITNCVLSMLTYTFDALLMVYKKGVTFNVIITAWPDVEDTTTEASIGRIGFHIFWWLFVTRPFAVYVLVI
NLTTCLSHQYMNLQSYFFHLEDIFKENLSQNEKEAKYEAEYKIGVMLHANTLRCTRRCHMVWNGVMSGQI
IFNISLIVIIMAQMMNSDRTLVNTFGTVLTASAILISTGFFMWNAGDVTVQASRLATAMYCSGWQNCRGK
SSVSIRNMVMNTIAVAQRPLVLRGLGVIDLSYQSYLSIVKASYTVFSVIY
>BmOR21
MNKNMNKNHYILKTYCDKIFLVGSGNFWYQKTESRNDKTLLYKIYSCVLFFTYGFMTVLEIMAAMMGDFP
EDEKRDSVTFATSHTVVMIKFISIIKNKELLKTLNRKMMMICEAHEEQTLMDEMYRTVKINVVAYCVAVY
GSATFYVFEGLRKFYNGSHFVTIVTYYPSNDDDTLAATIVRIATTLVLLMMLLTMIISVDTYTMAYLIMY
KYKFITLRHYFKRLRENVDELVAAGKARLAAEKLAQGLVEGIKMHNELLSLSKDIDKAFGTVMALQLCQS
SGSAVSLLLQIAVTMYLLLALFLCNAGEITYQASLLSDEIFYCGWHKCNSPVLSTQRNIRDIVLIAILRA
QSPLVMKAFKMVVRSTYSVFALFYAQNK
>BmOR22
MNKNHYILKTYCDKIFLVGSGNFWHQKTESRNDKTLLYKIYSCVLFFTYGFMTVLEIMAATMGDFPEDEK
RDSVTFATSHTVVMIKFISIIKNKELLKTLNRKMMMICEAHEEQTLMDEMYRTVKINVVAYCVAVYGSAT
FYVFEGLRKFYNGSHFVTIVTYYPSNDDDTMLASIVRIATTLVLLMMLLSMIISVDTYTMAYLIMYKYKF
ITLRHYFKRLRENVDELVAAGKARLAAEKLAQGLVEGIKMHNELLSLSKDIHKAFGTVMALQLCQSSGSA
VSLLLQIALSDQLTFTMGMKIFFFLAAMYLLLALFLCNAGEITYQASLLSDEIFYCGWHKCNSPVLSTQR
NIRDIVLIAILRAQSPLVMKAFKMVELTYATFILVVRSTYSVFALFYAQNK
>BmOR23
MRAKTEFEKTIKLTKTALFLSGINIFLGEWNHWTRTFVDSIAYYLNIVGLYFVLIGEMYWLIDGTITGKS
FVELSLIVPCLTISVLATAKVHYLYHNKESLLDVVDKLREIYPDEIEETANDNDQCLNDKKETVYDNDVT
EVGIVNEANELLKFVNFLLSTVSFVVTMTFCTMPLFGMAGEFMETGKFVVLYPFAVKYPFDVYNTSFWVI
VYVNQFWATIIVCTNIFGVDTLFYALCSYIGMNFRLLSYKFEHLEIKRNDRIINEIIVLIKRHQELIELV
NKTQSLYSLSTLFNIVTSSLLICLSGFNITILSRSWSYFALLKTIYS
>BmOR24
MPEELFLDRSIKKIESYFRWMGINIRSGDNNNKKDVFKIRCIYFINFVLLNTDVLGAIFWFRSGLEQGKT
FTEVTYNAPCLTFSFLANFKMLSLIFYEKTVHELIAALQKLEIKHFLRQNCAEELKMLKDEKNFLHAVFK
GSKIVNYASILTFGCSPLVLIASNYYKTGRMDYLLPLIVLYPFDVDNITVWPIIYVRQIWSVITAVIGVC
ATDYLFYTFCVYISTQFRLLGHSIERVVPNNGLSVRTRLNGNLRMKFVENLKWHQELIRAASLLEQIYTK
STLYNFVTSSVIICLTGFNVAVVEDFAVILSFLFFLFMSLLQIILLCFFGDKLMKSSTNISDAVYNSKWY
LTEKNVGKVLLMVQIRSQRACRLTAYGFAEVNLRAFMKILSTAWSYFALLQSLYSSHE
>BmOR25
MFEKALRSANFYMRVIGIPTDIRDGNRTLMERLRNRWFYCINFLWLNTDVAGEITWFVKGLLNGSSTLIE
NTYLIPCLTLCILGNVKTFFTIKYANHIIDLVAILKDLEIKNNAARKNETEIVKERLKFLTTSNKFLLFV
IGTGIIAFGIGPLMLTASIYFSSGDMKLKLPFLIWYPFDSSDIRYWPFVYVHQVWSACIACCAVYGPDCF
YFTSCTFIHIHFIHLQNDITNVIVESSRARKNGLYRGCHQAFLELTNRHKDLIRCVNLLEIIYSKSTLVN
VVSSSLLICVTGFNVMVTFCWFAAPFASFLALGLVQTYLLCYYGDTIMCSSTEVSDAVYNSTWYGTNISQ
MRDYLFVMKRAQKPCKLTAYGFSDVNLRTFSRILSTAWSYFALLITIYRGNGQQ
>BmOR26 
MSNYVFKPFHETYRIITFTMIAAMIYPNPATEKRRLIYIGLMLLSVIPLAFMIVTEMYEFFMASDLNNTIRHSTVIGPFIGGFVKVALMYYKRRQANELVSEINRDHLAYNGLKGEDREIAASSIRNCQIYCELGWTLIVMSCGLSFPVIAILLNIHSFTFKFDSTKHMIHDINNPFTDDPEDRFESPFFEIMFVYTFFSSFIYIINYVGYDGFFGLCINHACLKMKLYCRALEDAMRSESRRHEKIVAVIEEQRRTYEYIALIQDTFNIWLGLIYVATMIQMCTCMYHIVQSFNIDVRYIIFVISIIHIYLPCRYAANLKCMAAETPTLIYCCGWESVSDLRIKRMMPFMVARSQVIVEITAFNMFAFDMELFVWIMKTSYSMFTLMRS
>BmOR27
MPSSFFLPNLENPDYPSLGPTLKGLKYWGMWQSGGIKRILYNSIHAFATFFVITQYVELWIIRNNVELAL
RNLSVTMLSTVCVVKAGTFVCWQKYWSGIIGFVSNLEKEQLSKNDAATQAAIVKYIKYSRRVTYFYWSLV
TATVFTVILAPLVGFLSSPERELIANGTLPYPEIMSSWVPFDRSRGFGYWVTALVHTLICFYGGGVVANY
DSNAVVLMSFFAGQMKLLSINCSRLFDDGNEVISNNEAMKRIKECHYHHVFSTIFNSLMSPVLFLYVIIC
SLMLCASAVQLTTDGTSNMQRIWISEYLMALIAQLFLYCWHSNQVLYMALEDRLGGLFEACLESGRFPSK
WKTGRLVLLRKDGRPADSPAGYRPIVLLDEAGKMLERIVAARIVRHLTETAPDLSAE
>BmOR29
MFDFLQNLEDSERPLLGPNFWLINKTGLLLPKTNFGKLAYILVHEIVTFFVVTQYVELYVIRSDLDLVLT
NLKISMLSIVCIVKVNTFVFWQTSWREVLEYVNEADKFERNQTDETRGKMIETYTKYCRRLTYFYWSLVF
TTFLTTTNTPLMRYWSSPIFRENLRNGTEDFPHIFSSWMPFDKNHSPGSYCTIVWHVLLCAYGAAIMAAY
DTCIVVIMVFFGEKLNLLRERCKKMLANDLYNHAFVIGQLHDIHVQLIKQSRLFNSLLSPVMFLYILMCS
LMLCASAYQLTSATSTAQKLLMAEYLIFGIAQLFVFCWHGNDVLFKNANVSLGPYESNWWSSSPRVRADV
LLLCGQLRVRHVFTAGPFADLTLSTFIKILKGAYSYYTLLRK
>BmOR30
MSVSNLKFEALFKPTTMSLHMNRSHPSIKRNKIWLLQFISLMTLTAFCATGLITSLLFHDLKFGKYMEAS
KNGTIAMLSFTTTFKYSLLLYLQKSLNRLIAKIDMDYEIAKGLPPQEKATVLNYAKKGVIVSKFWLFTAF
AITFCFPLKAFIIMGYRFFIKNEFRLEPMFDMTYPEPIESYKTSFPVYFILFVVFFLFGCYASSLFVAFD
PLVPIFVLHACGQLDLLSLRITKLFSDTKNPRIIAKELKVIISKLQELYGFVNFIKVNFSILYEYNMKIT
TISMPLSAFQVVESLRRGEFNIEFTYFFFGCILHFVMPCYYSNLLMERSENFRFAIYSCGWENHHDKNIR
QMLLFMLTRATEPLGIATVFTNNSLDTFAEMCRQSYTIFNLMNAAWA
>BmOR32
FRKSLRGSQEEPRANGKSENVRFLINSHILHCGLRFNETNCHTHYIAKVAIFCFIVTYMLQVMELYWSKG
DQEKLFECFSILSFCGMGVMKLVILRVYHQRWRFLLNQVSILENRHLDPGPLSYDSDNDNDDNEIVTFIT
KYTDKFKRTSSILIKMYASTLVIYVLSPFVEYIFRQFRGDLNIAYPHILPAWTPLDEFSVTGYLIMVSFE
TVACIYCVFVHVAFDLTCVGLMIFACGQFYLLRYRSERIGGKGRICRLLKSTEVRAHYRIVFCHGIHVLL
V
>BmOR33
MIYYRKCKMELNFDKIFKIAIISQKFSGTYPYTKRDKKWATHFILMHGELTIICMLFIYNIIEFDLKAAD
YSQMCRNMCLSFVYMVITLLYINMLYYQSKLKMLIETMKAEYELAKTMSEEEQNVILEYAKKGRWLCRAW
AILTTCGMAQFFLKSIVCTIYSAIQGNFRIVQYYEVICPEVIERHRNNPVIFITLYFCTFFYSLYTSALY
TSVLPLGPIFLLHGCAKLEIVRLNIKNLFDNDDYVVQERLKKTVLQMQDIYCYSHEINECFQILYEFLLK
ATSLVLPITIFAVIQALGRGQFIPEFFAFIFGAFMVGTTPCYYSNMLMEKSEDVRMTLYSCGWETRFDLN
TRKCIILMLCRALRPVSIRTIFRSVSLTTLTDVFQQAYALFNLLNAVWN
>BmOR34
MIYYRKSKMELNFDKIFRIAIISQKFSGTYPYTKRDKKWATHFILMHGELTIICMLFIYNIIEFDLKAAD
YSQMCRNMCLSFVYLVITLLYINMLYYQSKLKMLIETMKAEYEIAKTMSEEEQNVILEYAKKGRWLCRAW
AILTTCGMAQFFLKSIIVCTIYSAIQGNFRIVQYYEVIYPEVIERHRNNPVIFITMYFCTFFYSLYTSAL
YTSVLPLGPIFLLHGCAKLEIVRLNIKNLFDNDDYVVQERLKKTVLQMQEIYCYSNEINECFQVIYEFLL
KSSSLVLPITIFAVIQALGRGQFIPEFFAFIFGAFVVGTTPCYYSNMLMEKSEDVCMTLYSCGWETRFDL
NTRKCIILMLCRALRPVSIRTIFRSVSLTTLTGVFQQAYALFNLLNAVWN
>BmOR35
MKLWQSIREFGLEYCDLPTTLQNVASLLRAITLNIDSRHTARIPFICYVMTVVITLSYFYVFLVSMAWFV
FVRSAETRDYLAAMVVLSLGISSEIGTLKFFYTFIYIKKVQRIVREYLECDHMVVPESRFADNVLKTMRN
VKKRAILYWVVVIGNGVVYVTKPLFMSGRHHMEDRYIVYGLEPMFESPNYEVAYFLMMFGLCFICYPPAN
VTVFLIVVVGYTEAQMIALGEEMLRIWEDAVAHYNNKYHTVGALTNSSEKNKIINQYVKFRLTEIIKMHT
TNIQLLRQVEFVFRSAIAMGYVFLVLGLIAELLGGLENTYLQIPFALIQVLVDCYTGQKVMDASSLFEQA
VYDCKWENFDKSNMKTVLLILQNSQKSMRLSVGGITVLGFSCMMSVMKSIYSAYATLRTTMS
>BmOR36
MVFNSKKNIISLFSLLEDSRHPSVGPHLRLLSLTGIWYPNSKTNITLLKRACFYVIVLFFVSQYLKCIIK
FKIDSLQLILEYAPFHMGIVKTCFFQKDYNVWQDLVSFISKTERDQIAKKDPKSIKTIQSYISRNRKITY
SFWALAFIANIGVFSKPYQNNQSDVNGTVTYNHLFDGYTPFSEEPPGYYFSMGIETILGHVVSFYVLGWD
TLVVSIMIFFAGQMQMSRLQCSRMINGSPERTHKNIIKCHKFHTDLIKYQKQFNSLISPVMFVYLFVSSI
NLSVCIVQIAEIEDDFATVLSSFIFLLACLIQLLLFYWHSNEVTVQSELVSYSTFESNWTSTQNKLQKEV
ALLGLTTSKTLVFTAGSFNHMTLATFISIIRASYSFYALLNSTKY
>BmOR37
MELGCSRHLKLPCSLHPIGISKHGNTLSELLIYFPAIPKITYAILAVLLTVYYYIYLCSITWFVFVRCPQ
TGDLAAASIVFSLGVSSEIGAIKLFIIAKLRDITGEYLQCEADMAPGRLRARVGRSLRTVRRRAFVYWLV
LVVNAFAYDLMPAFLPGRHLSEDVFVIYGFEPMFESPNFEIASTLMGVSVVFICYTAGSISAFLIVIVGY
SEATMLALSDEISCVWDDACASECQQPNDFIRARLGKIVAIHTKQIRLIREVEVVFRGALAGGFACVAFG
LIAALLGGLENTFLQLPFCVIQISVDCFVGQRLRDANVAFETAVYNCKWEYFDKSNMKTVLLILQNSQKT
MGLTAGGVAALDFTSLMTIFKSVYSGVHHSQTDD
>BmOR38
MNLSQSVNEQANEYVKMRLERISKIHSPMLPFEDIQDFRELCCIPLAVYAVTGSITASYVYAFLISLLWF
LFARCTDPEDFQVAMVVFSLGISSEIGSTKFFNSIIYIKELRKLFKDYLLYDATCPAQGRLRLHLLTTLR
YVKRRAIIYWLVIIGNGFIFAIKPLLVEGRHLAQDDLVLIGLEPMRQSPNYEIAYAIMTMGVCFICYPPA
HVTMFLIIIVGYTEAQMLALSEELKHLWNDAIEHYEKHSRTEREADAAMKSKILNSFVNFRLVQIIKSHS
TNVNLIGRVENVFRGSLAVGYVFLIVGLIAELLGGLENTYLQVPFALIQVAIDCFIGQRVNDANIDFEKA
VYDCKWENFDKRNMKIVLLLLQNAQKTVSLSAGGIAKLNFSCFMSVIKSIYSAYTTLRTTMK
>BmOR39
MLWSVFSYFTRADDVLAGIVIFSLGVSSEIGLVKLCFMYANIDKIQKITEGYLKSDAASARNSRFSKNIL
HTMQSVKKRGVIFWLVIISNGVVYLVKPIVTPGRHFMEDQFIILGLEPKYETPNYEIGFFMMAVGVCVTC
YLPANITAYLITVAGYSEAQFLALGHELANLWPDAQLHCRAMNLSQSVNEQANEYVKMRLRELVKIHSTN
VNLLRDIEGAFRGAIAVEFLLLIVGLIAELLGGLENTYMQVPFALIQVSVDCLTGQRVMDANLALERAVY
DCRWEEFDASNRRVVLLLLQNAQKVATLSAGGIATLNFSCLMAVIKSIYSAYTTLRTTMK
>BmOR40
MTGAGAGTFRTGAGPGRGDGVARRGESGETTTLGRDAFAALGCFGAADGSTARARFFPRVTVLNPSEVPG
SGLAADSNSISDSESEPELDAAQDAIDAGAGVGGDIGESRARTVFGIQGHDASDSALRMHNNVAIYAKTT
MSGNSQLTFATAATIFLKNASGPNGVAIGTDYAICVVSLSLFFCYRFTELVEDTYNSYLLFQLVGSVGII
CMSALRILVVDWRSVQFFSILCYLSVMISQLFVCCWCGHELSATSEELHTILYNCAWYDKDVKFKRDLIF
MMARARRPILLRAGYYIGLSRQSFVSVSIPRIRFNAILVI
>BmOR41
MMGNSTDLFLDRTKRILNFFAMWRSFEKPIPLKVYMAFIMTTQYLFLIFEIIYIVNVWGDMAEVSEASIL
LFTQASVCYKMTAFISKTNNFVILLGLIESEIFSAQTELHEKILILKARKIKRLCMFFLVNAVTTCSLWA
VIPLLDISSKMLPFKIWMPVSTGESPHYELGYLYQMITIYISAXLFISVDSVPLSMIMFGCAQLEIIMDK
IGKVKSWSLDQQPMQKQEVLNSNYELLVECVRRYQSVVRFIELTEKTYHANIFFQLSGSVFIICNIGFRI
AIVDSNSLQFYSMLTYLVTMLSQLFQYCWCGHELTIRGEELRETLYQSPWHEQDIRFRKVLIITMERMKR
PIIFKAGHYIPLSRPTFVAILRCSYSYFAVLNRVRNE
>BmOR42
MDIPKFEELLKQIKMNFWLMGIPFDNPKIQIRYYVLLLPLSLMLIEEIAFFGSRMSSENFLELTQLAPCI
CIGVLSVLKILALTAKRQKIYELTQNLECLHKIILNDTRKTELVRKNLVLIKFITKYFFVLNAVLIFVYN
FSSPVIIAYNYIVSNEVQFVLPYAVLLPFKTDSWIPWLIVYVYSIFCGFTCVLYYATVDVLYCVMTSLVC
NNFSLISFKLQKVNRNTAHLLKEVVKEQQYVLKLAEDLENIFTAPNLFNVLIGSVEICALGFNLMIGDLT
QIPGCILFLSSVLLQILIMSVFGENLISESSRIAEAAFLCKWYEMDQKSKKTILTIMIRSHKPKKLTAYK
FSVISYGSFSKIISTSWSYFTILRTMYTPPGTKFQDDL
>BmOR44
MYTYFKVLVFWLNKDKVISLQKILHCKEFKPKEPEHKEIIRKSIRKARFVMTSYATMCVGAVSVGIILPL
TENFDILPTNVEYPFFDVYKNPTYAYLYLHHIYYKPATCIIDGVMDTILAAFVASAIGQIEILAFNLRNF
DVLAERRRKRAISGNKYIGKYTNLYFTKRILKECILLHNSIIRYVSVIESAFSLASALQFMLSVMVLCLI
GIQFLSIENPTSHPMQMVWMAIYLTCMLIEVFILCWFGNELIWKSNDLRQAAFDGPWRNLNRKTCMFIII
FMERCKRPMRLSAGKIFTLSLDTYTVLINWAYKAFAVMRNMKK
>BmOR45
MKVLDNVNHAVKVTMNCCRLYGLFVSDDLTKRQLIIMRAFSLMLYLFFVGFFITTQSALIITMWGDLNLM
TNVGLVLGTHLTLSAKVFTLHYKEKEITNVIYKNEVRLRAETREQGKYIISEMNRETTLFMRLFIPFGMG
TVTAWLLCTPKGELYTPAWYPCNTTKSPAHEIILAHQGIAVILTATLEIAIVLLMTSIVAVCRCRLKLVG
LSFETICDDLPSNIMNKLTADEQVIVAKRVRENVIEHQAVLECINDIQDCFSSAMLVHIAISTMIICATA
YQLAVEKSLDLTQRMTMASFLGGMSTEIFLFCYQGGHLSIDSMEVATAVYSCPWYTFPTSLKRSLLVIMI
RAQQPALLTAGGFAPLLLDTFVSIMKASYSFFTVLQNASE
>BmOR46
MAFFIRNKMLGLTITLNTLSWAGLIMRDQYTKTQRIIVRVYGWLVFLYLFVAATYVQIADLIDIWGDLDL
MAETSLLLFMELAVISKILTLIFKYDKIMEIINGTEDILCSENRLEGQKIIASIDKETTRFFQYYTSSVI
FTTFFWFLGEHSSTFFIRAKYPFNELKSPGYEFALIHQCMMMVFTGYFEFNINIFFASVVAGCRCRLKLV
ALSLRNICINIPVNKKNLITPEEEKLITERLHCAISQHKYALDAAEDVKHCLSKVLLVQLTVSIVIICTT
AYQMAVNKSTDTIQKLSMAGYLLGASFEVFLFCFQGQSLSNASEDIADAVYECPWYTLTQPLKRTLLIIM
MRAQSPAILTAGGFVTLDITEYMAVLTGHGGFGDFLHRTGAEPMAECHHCGCDLDTVQHTLLVCPAWKGW
RRDLVVKIGNDLSSVLWHRCSAATSRGRRCLTSASAPSRRRRRGA
>BmOR47
MKLVFDNFIFALKVTLNWCRYFGIFIPDELTGRRQKLLVQAYSVFMFMLFIGFFIITQIILFILVWGDLS
LMTDVGLVLGTNLALSAKIAVFFFKREELASILKKNDDTLRFETREEGKKIISEIDRETNAFMKVFFCFG
VGTVIAWFLSTPKGELHIATWYPCDTKRSPAYEIIMIHQLAITADLLMLSMIAVCRCRVKLVGLYLQTIC
DDLPCNVKNKLTSDEEVIVAKRIREYVIEHQAILDCISELQNHFSPALLVQLLTSVVIICVTAYQLAVEK
SSDLLRKFTMASFLFAMSTEMFTFGYQGGHLSHDSMEVATAAYSCPWYTFPTSLKRSLLVIMIRAQQPAL
LTAGGFTTLSLETFVTIMKASYSFFTVLQEATD
>BmOR48
MAFFIKNKMFGLTITLNTLSWAGLIMRDQYTKTQRIIVRVYAWLVFLYLFVAAACVQIADIIDIWGDINL
MAETALLLFMEFAVISKILTLLLRYDRIMEIINGTEEILYFENGLEGQRIIASVDNETIRFLQFNSAFVV
LSTTFWFTGEHSSTFFIRAKYPFNELKSPGYEFALIHQCMMMVFTGYTVFNINIFFASVVAGCRCRLKLV
ALSIRNICINIPVNKKNLITPEEEKIVKERLHCAISQHKCALNAAKDIKNCISEFLLVQFTVSIIIICTT
AYQLAVVRVFFFWEGNISMFGYILGASLEAFLFCFQGEFLRNYSEEIADAAYECPWYTLTQPLKRTLLII
MMRAQSPVILTAGGFIDLSIREFMGIMKASYSFFTVLQQVSE
>BmOR49
MADTFSAFHRVLSFAGISIFKETNWNSKFWFTVQIFNFIIGLLCFLFTSGFVISSSSDLLLFIQGACIWT
TGVIMTITLGICLVFRIQFRDFLTEMAFRDAALDIPIVDYIFNVNNGKKMMQLKKLVVESQKDLLNYTSL
LLKIYVTGVWLCATLYLCSPIYSMLVSEDKSLRLLAFDMWFPWSLADIKVYTLSFIFHAYAGYLCCVAYP
GLQSTIILLVGQIIRQLRILNFILQHLNELVLEVNQRKDEKWQKSCTTVLSQCVEHYVKIKRFSNRLNVI
CRPFYLALILVAIILVCMCSVKIAISDKLSPDTIKYYVHEICFIFVVLMFCLLGQQVDDECASLELAVTE
KWYIFNRAHKQNVRIFKMALSQRMPIYIFGTITLSLPTFTWFIKTGMSFFTLVMSVLEEQ
>BmOR50
MPSLLKTESLALTLTLNTLSWAGLILRDDYTKTQRIIMKVYGGLVFLYLFVFTAYVQIADLVVIWGNIDF
MTETSLILFMQLAVSAKVLTLMLKSKKIMEVTNEADAILNSEKKVEGQRIIASIDKNTTLFLKYYGFFVA
FTIICWFMGENTSTFFIRSKYPFNELKSPGREFAFVHQCIVVIFTGSFDFNVDIIIISLVAVCRCRLKLV
ALSLRNLCLDIPMNKRNLITSDEEKVITERLRNIISQHKRALDAAEAIKHYLSGALLVQLMVSIVVICTT
AYQLAVKKSTTMQSLTMAGYLFGTSLEVFLFCYQGEFLRESSEEIADAAYECPWYTLTRPLKKTLLIIMT
RAQRPATLTAGGFVTLDITEYMAIMKASYSFFTVLQQVSE
>BmOR53
MALKKMLALTKGLEDPTHPLLGPTLKALSVFGLWQTGSQKSTVIYNTFHFLTFLFVITEYIDLYTVRKEL
SKMLNNLSVTVLSTICMIKTLSYVCRQSHLKVLVREISELELELMKTTDKNIVKRLRQYTVYTRAVTYVY
WFLVVGINVVLLTSPLLKYASSEIYRSEIKNGTEPPPLILCSWFPFDSARMPGYFWATMVHIIMSIQGCG
VVATYDMNAVAVMSYLKGQTSILKDKCKAIFDETASSRDVLNRIRDCHRHHNILLRHYYMFNSLLSPIMF
VYMLICSFTICCSIIQLDSSETTISQRIWIIQYSIGQISQLFLYCWHSNEFAAKVKKKHFPLFPINLF
>BmOR54
MGLNTIKEFFVNVKRRFQDVSIDSLLWIVNIVPSLAGFSIRSDRVSAPFWIVHWSLLVYVYAVGNAVYQW
KFANEAIDYITSFINVSLLILIGNNSWWFLANRRLLKSVLHKIEVNDELSRRSEQSRLKHKKLLKIIKRI
VLVFYMSNYVNASFIYLPNRVDVLNNYAMTPCVGMEPLTVSPNRELCLTILCMQEFSIMTVVLNFQALLL
CFIAHTAVMFQILADEIMALNNYENLEEHQAYVKEMLPIFVKRHSLTLSAVDNYKSLYSVPLGVNFGSNA
LTILLILYLPVLEWFKFIPIFVFCFMLFFLYCFLCQKLVNASEAFETAIYCCGWENFALREMKMIYVMLH
QAQKPVELLAADIVPVNMNTFATTLQAMYKFVTVVKF
>BmOR55
MCFLKIKQQIIDIQKHFKDYSLNGSLWIVNLLPRLMGFNLRADKVGVFFWTIYILLLVYVFGIGIFVYLW
KHVDTMSGLMKSYLNLSLILVIVNNSCWFLSKRSLLNKVLKKIHLIEDLSCESEHALAKYRRVFKIVTHL
LLASYVLFYFTEIYFMFLFRNYDLLEDYSLAPCVGLEPLSSSPNSEICLIIVLIHEFISTTVMMSFAALF
LVLIAHTAVMFLVLAEDMTKLTDLINLADHRKMIRESLRSLIHRHSLLLQIVYELRLLYSVPLGINFISN
AMSILVLLCLPIHEWPSFLHIIGYCFFAFFLYCFLGQNVINASEKFIDAIYCCGWEHFGVAEKKLVHVML
RQAQKPVEIIALGMISVNMNTYVEALQLIYKFVTVLKI
>BmOR56
MKLLEKLEDPDRPLLGPNVKALKFWGLLLPESRSKKYFYLFMHFAVTVFTATEYIDVWFVKSDLALLLNN
LKITMLATVSVLKVTTFLLWQNAWRDLIGYVSRADLEQRATSDSRKLALINGFTGYCRKITYYYWFLMYT
TVAIVTVQPIFKFFSSAAYRLDVQSGNGTYLQVVSSWIPWDKNTLPGYLLASIYQTYAAIYGGGWITSFD
TNAIVIMVFFRAELELLRIDCAALFDDEKSFGDMAFMRRLKECHRRHTELVKHSRLFDSCLSPIMLLYMF
VCSVMLCVTAYQITIETNPMERFLMTEYLVFGVAQLFMYCWHSNDVLYASQDLSRGPYESAWWSRDVKYR
KNLYILVAQFNKVIVFSAGPFTKLTVATFIRILKGAYSYYTLLSQSQMNKT
>BmOR57
MPSLLKTESLALTLTLNTLSWAGLILRDDYTKTQRIIMKVYGGLVFLYLFVFTAYVQIADLVVIWGNIDF
MTETSLILFMQLAVSAKVLTLMLKSKKIMEVTNEADAILNSEKKVEGQRIIASIDKNTTLFLKYYGFFVA
FTIICWFMGENTSTFFIRSKYPFNELKSPGREFAFVHQCIVVIFTGSFDFNVDIIIISLVAVCRCRLKLV
ALSLRNLCLDIPMNKRNLITSDEEKVITERLRNIISQHKRALDAAEAIKHYLSGALLVQLMVSIVVICTT
AYQLAVKKSTTMQSLTMAGYLFGTSLEVFLFCYQGEFLRESSEEIADAAYECPWYTLTRPLKKTLLIIMT
RAQRPATLTAGGFVTLDITEYMAIMKASYSFFTVLQQVSE
>BmOR58
MKLVFDNFIFALKVTLNWCRYFGIFIPDELTGRRQKLLVQAYSVFMFMLFIGFFIITQIILFILVWGDLS
LMTDVGLVLGTNLALSAKIAVFFFKREELASILKKNDDTLRFETREEGKKIISEYPCDTKRSPAYEIIMI
HQTIAVAVIASLAITADLLMLSMIAVCRCRVKLVGLYLQTICDDLPCNVKNKLTSDEEVIVAKRIREYVI
EHQAVLDCISELQNHFSPALLVQLLTSVVIICVTAYQLAVEKSSDMLRKFTMASFLFGMSTEMFMFGYQG
GHLSHDSMEVATAAYSCPWYTFPTSLKRSLLVIMIRAQQPALLTAGGFTTLSLETFVTVS
>BmOR59
MDTNPSAAGDSVAPHLRRLRQVGFCQLDPTSQSRRPILALMHRVYHRLVLAATVLYIFEQLTYAYQARND
MERLSRVLFLMLCHLTCIAKQFVFHSDADKINQLVVGLDDALCNQPVETHRLLLLETSRRAARLLMLYSG
CAVSTCILWAVFPLLDQLRGRTVEFAFWIPIDYRHNAFQFAVVLAYAFYSTSLVAVANTTMDAFIATVLY
QCTTQLRILRMNFESLPERAYALSRKTRQDYHTVTHELLVDCLLHYKKITETCNLLEQIFGKAILVQFGV
GGWILCMAAYQIVDMEILSIEFASTALFMGCILTELFLYCYYGNEVTVQSGLVSESVYAMSWLSLCPRER
RALVVVLERARRPLRPAAGRVVPLTLNTYLKILKSSYSFYAVLRQTK
>BmOR60
MVRPCRYFAIHFILLRFLGLGWWHHPHENETRNYPGLYLYYSILTQLVWVVGLVGLETIDPFVGEKDMDR
FMFSLSFVITHDLTLIKLYIFYFRNVEIQDIVRTIEIDLYRYYQNDDKIRATIRISRIFTAAFLFFGWVT
IGNANIYGIVQDLRWKDIVKNLNETTSKPLRTLPQPIFIPWPYQEDKHYILTFILETMGLLWTGHIVMTI
DTFIASVILHMSTQFAILREAIVTAYDRTMIALSEGALQSGVLCENSNGNEENNQIFLESFYSKEHIESV
LESTLLSCIRQHQLLIGCVEKFSKTYSYGFMTQLLSSMAGICVVMVQVSQGASSFKSVRLVTSLAFFFAM
VIQLAIQCFTGNELTIQAERIADAVMESKWEKMPVRLRRLLLVTMMRAQRPLHLTAAGFAYIDNTCFLSI
LKAAYSYYAVLSQKQG
>BmOR61
MARITDVFRLNFIFWKFLGIWGKSAPSKYNMAYTALYLSASLFVYDIFLTLNLIHTPRKLETLLRETMFY
FNHLVAMTKILKMFIRRKKILVIFDLLDCEEFKPSDEDSQEIMKRKNEFYYIYWRIVAVTSNLSCFMQVV
GPLIKMLIWKSELGLPVCKYYFMSDEFRNKYFVIWYIYQSFGIYNQMVNNLNLDTFNCGMLWMAVGQLQI
LKTKFVNFKLNDIENSLDLKTRDDMQTERLRKYLTHYEIILKYCATVQDILNITIFVQLGMSSIVICVGL
CGFVAMPSNTETAIFMSSYLITMTMQIFVPSWMGTQISFECGELMSAAYCCEWIPRSKLFKRSLILFVER
AKTPVRITGLKIFTLSLDTFTSIMKTTYSFFTLIRQLQVDEVN
>BmOR63
MKLWIRNANFTISLSLTLLRCLGFWSPDGLAGNKRLLYNCYSFVFFMFLLGIYILIQVVDMIKIWGDLPL
MTGTAFLLFTNFAHATKVINIVIRKNRIQRVIQQANAVLMGVQSEEARRIVKSCDFETSIQLCLYFLLTF
VTTVGWATSAEKHQLPLRAWYPYDTSKSPAYELTYIHQVAALLIAAYINVAKDSLVSSLIAQCRCRLRLV
GLALASLGQDLKIDYQSQLSPAQENILNLRLKTCVLEHQTVLAAVTELQACFSKPTFAQFTVSLIIICVT
AFQLVSQTGNLVRLLSMGTYLMNMIFQVFIYCYQGNKLSVESSEIAGSVYFSPWYLGSVKLRRALLIVMV
RSRRVAKLTAGGFTTLSLASFMAIIKASYSLFTLLQQVKQKK
>BmOR64 
MGVSNGRGTVKPFLYPLVDELDYNLIVGVHLPFEYKTPSRYPLAYITVVIAFIYVSYFVMVTDLIMQAHL
LHLLCQFNVLADCFENMLNDCVKGFEGPLVSLHEYIHPLIDEFEYNLMVGLRLPFSFDTPLRYLFTYVIV
LIAFNYTAHYVMVTDLIMQSYLIPLICQYAVLADCFENILIDCSNDYGDHARRNDIVYSRSMELRAILSR
PMLGQLASSGLLICFVGYQATTSISVNIVKCLMSLFYLGYNMFTLFVVCRWCEEITNKSLNIGNAVYCSG
WESGMTVVPTVRSTILLVILRANKPIVFTAGGMYNLSLTSYTSLVKGSYSALTFLLRIQHE
>BmOR65
MRLGFEVSISEYLYRNIFYIYTLFHILLHFYYILHMIKLDLEAIFDDIDESVALLPHRDTRRIEVQKILN
GRMKRVVTWHISVFKAVEAVSSIYGPPLAYQVMFTSIAICLIAIQITQKLENGILDIRFTMLGVAACLQM
WIPCYLGTLLRNKAFGVGEACWNSGWHQTPLGRMIRQDIIIVLLRAQQPVTIKFPGLQSIQLETFSSVIF
NLYGYYYFLLLRWVDELTAHLVLSGYWSP
